# Supplementary material for: Exploring Orthographic Representation in Chinese Handwriting: A Mega-Study Based on a Pedagogical Corpus of CFL Learners
Source: Front Psychol. 2022 Mar 10;13:782345. doi: 10.3389/fpsyg.2022.782345 (PMC8960431; doi:10.3389/fpsyg.2022.782345)
Supplement: Supplementary file 1 [file Table_1.XLSX]

## Sheet: allCompositChadata_new
Cha	NumChaStr	NumLog	TypeChaStr	NumChaSeg	TypeChaSeg	Step	StartStr	MiddleStr	EndStr	LR	UD	Sur	ChaLR	ChaUD	ChaSur	OrderLog	IsLastLog	NumRestLog	Back1LogNumStr	Back1LogNumSeg	Back1LogTypeStr	Back1LogTypeSeg	Back1LogIsCha	Back2LogNumStrns	Back2LogNumSeg	Back2LogTypeStr	Back2LogTypeSeg	Back2LogIsCha	Back3LogNumStr	Back3LogNumSeg	Back3LogTypeStr	Back3LogTypeSeg	Back3LogIsCha	Back4LogNumStr	Back4LogNumSeg	Back4LogTypeStr	Back4LogTypeSeg	Back4LogIsCha	NumLogStr	NumLogSeg	TypeLogStr	TypeLogSeg	IsCha	NumSeg	TypeSeg	occurrence	Generative	horizontal	vertical
住	7	2	4	7	4	1	1	0	0	0	0	0	1	0	0	1	0	1	5	5	3	3	1	0	0	0	0	0	0	0	0	0	0	0	0	0	0	0	2	2	2	2	0	1	1	16.436	15.395	0	0
住	7	2	4	7	4	2	0	0	1	0	0	0	1	0	0	1	0	1	5	5	3	3	1	0	0	0	0	0	0	0	0	0	0	0	0	0	0	0	2	2	2	2	0	1	1	16.972	14.758	0	1
住	7	2	4	7	4	3	1	0	0	1	0	0	1	0	0	2	1	0	0	0	0	0	0	0	0	0	0	0	0	0	0	0	0	0	0	0	0	0	5	5	3	3	1	1	1	13.88	12.495	0	0
住	7	2	4	7	4	4	0	1	0	0	0	0	1	0	0	2	1	0	0	0	0	0	0	0	0	0	0	0	0	0	0	0	0	0	0	0	0	0	5	5	3	3	1	1	1	27.107	16.812	1	0
住	7	2	4	7	4	5	0	1	0	0	0	0	1	0	0	2	1	0	0	0	0	0	0	0	0	0	0	0	0	0	0	0	0	0	0	0	0	0	5	5	3	3	1	1	1	27.107	16.812	1	0
住	7	2	4	7	4	6	0	1	0	0	0	0	1	0	0	2	1	0	0	0	0	0	0	0	0	0	0	0	0	0	0	0	0	0	0	0	0	0	5	5	3	3	1	1	1	16.972	14.758	0	1
住	7	2	4	7	4	7	0	0	1	0	0	0	1	0	0	2	1	0	0	0	0	0	0	0	0	0	0	0	0	0	0	0	0	0	0	0	0	0	5	5	3	3	1	1	1	27.107	16.812	1	0
便	9	2	5	10	4	1	1	0	0	0	0	0	1	0	0	1	0	1	7	8	5	4	1	0	0	0	0	0	0	0	0	0	0	0	0	0	0	0	2	2	2	2	0	1	1	16.436	15.395	0	0
便	9	2	5	10	4	2	0	0	1	0	0	0	1	0	0	1	0	1	7	8	5	4	1	0	0	0	0	0	0	0	0	0	0	0	0	0	0	0	2	2	2	2	0	1	1	16.972	14.758	0	1
便	9	2	5	10	4	3	1	0	0	1	0	0	1	0	0	2	1	0	0	0	0	0	0	0	0	0	0	0	0	0	0	0	0	0	0	0	0	0	7	8	5	4	1	1	1	27.107	16.812	1	0
便	9	2	5	10	4	4	0	1	0	0	0	0	1	0	0	2	1	0	0	0	0	0	0	0	0	0	0	0	0	0	0	0	0	0	0	0	0	0	7	8	5	4	1	1	1	16.972	14.758	0	1
便	9	2	5	10	4	5	0	1	0	0	0	0	1	0	0	2	1	0	0	0	0	0	0	0	0	0	0	0	0	0	0	0	0	0	0	0	0	0	7	8	5	4	1	2	2	6.531	9.221	0	0
便	9	2	5	10	4	6	0	1	0	0	0	0	1	0	0	2	1	0	0	0	0	0	0	0	0	0	0	0	0	0	0	0	0	0	0	0	0	0	7	8	5	4	1	1	1	27.107	16.812	1	0
便	9	2	5	10	4	7	0	1	0	0	0	0	1	0	0	2	1	0	0	0	0	0	0	0	0	0	0	0	0	0	0	0	0	0	0	0	0	0	7	8	5	4	1	1	1	27.107	16.812	1	0
便	9	2	5	10	4	8	0	1	0	0	0	0	1	0	0	2	1	0	0	0	0	0	0	0	0	0	0	0	0	0	0	0	0	0	0	0	0	0	7	8	5	4	1	1	1	16.436	15.395	0	0
便	9	2	5	10	4	9	0	0	1	0	0	0	1	0	0	2	1	0	0	0	0	0	0	0	0	0	0	0	0	0	0	0	0	0	0	0	0	0	7	8	5	4	1	1	1	3.311	5.696	0	0
元	4	2	3	6	4	1	1	0	0	0	0	0	0	1	0	1	0	1	3	5	3	4	1	0	0	0	0	0	0	0	0	0	0	0	0	0	0	0	1	1	1	1	1	1	1	27.107	16.812	1	0
元	4	2	3	6	4	2	1	0	0	0	1	0	0	1	0	2	1	0	0	0	0	0	0	0	0	0	0	0	0	0	0	0	0	0	0	0	0	0	3	5	3	4	1	1	1	27.107	16.812	1	0
元	4	2	3	6	4	3	0	1	0	0	0	0	0	1	0	2	1	0	0	0	0	0	0	0	0	0	0	0	0	0	0	0	0	0	0	0	0	0	3	5	3	4	1	1	1	16.436	15.395	0	0
元	4	2	3	6	4	4	0	0	1	0	0	0	0	1	0	2	1	0	0	0	0	0	0	0	0	0	0	0	0	0	0	0	0	0	0	0	0	0	3	5	3	4	1	3	3	1.231	2.078	0	0
元	4	2	3	6	4	1	1	0	0	0	0	0	0	1	0	1	0	1	3	5	3	4	1	0	0	0	0	0	0	0	0	0	0	0	0	0	0	0	1	1	1	1	1	1	1	27.107	16.812	1	0
元	4	2	3	6	4	2	1	0	0	0	1	0	0	1	0	2	1	0	0	0	0	0	0	0	0	0	0	0	0	0	0	0	0	0	0	0	0	0	3	5	3	4	1	1	1	27.107	16.812	1	0
元	4	2	3	6	4	3	0	1	0	0	0	0	0	1	0	2	1	0	0	0	0	0	0	0	0	0	0	0	0	0	0	0	0	0	0	0	0	0	3	5	3	4	1	1	1	16.436	15.395	0	0
元	4	2	3	6	4	4	0	0	1	0	0	0	0	1	0	2	1	0	0	0	0	0	0	0	0	0	0	0	0	0	0	0	0	0	0	0	0	0	3	5	3	4	1	3	3	1.231	2.078	0	0
兴	6	3	3	6	3	1	1	0	0	0	0	0	0	1	0	1	0	2	1	1	1	1	1	2	2	2	2	0	0	0	0	0	0	0	0	0	0	0	3	3	2	2	0	1	1	13.88	12.495	0	0
兴	6	3	3	6	3	2	0	1	0	0	0	0	0	1	0	1	0	2	1	1	1	1	1	2	2	2	2	0	0	0	0	0	0	0	0	0	0	0	3	3	2	2	0	1	1	13.88	12.495	0	0
兴	6	3	3	6	3	3	0	0	1	0	0	0	0	1	0	1	0	2	1	1	1	1	1	2	2	2	2	0	0	0	0	0	0	0	0	0	0	0	3	3	2	2	0	1	1	16.436	15.395	0	0
兴	6	3	3	6	3	4	1	0	0	0	1	0	0	1	0	2	0	1	2	2	2	2	0	0	0	0	0	0	0	0	0	0	0	0	0	0	0	0	1	1	1	1	1	1	1	27.107	16.812	1	0
兴	6	3	3	6	3	5	1	0	0	0	1	0	0	1	0	3	1	0	0	0	0	0	0	0	0	0	0	0	0	0	0	0	0	0	0	0	0	0	2	2	2	2	0	1	1	16.436	15.395	0	0
兴	6	3	3	6	3	6	0	0	1	0	0	0	0	1	0	3	1	0	0	0	0	0	0	0	0	0	0	0	0	0	0	0	0	0	0	0	0	0	2	2	2	2	0	1	1	13.88	12.495	0	0
兴	6	3	3	6	3	1	1	0	0	0	0	0	0	1	0	1	0	2	1	1	1	1	1	2	2	2	2	0	0	0	0	0	0	0	0	0	0	0	3	3	2	2	0	1	1	13.88	12.495	0	0
兴	6	3	3	6	3	2	0	1	0	0	0	0	0	1	0	1	0	2	1	1	1	1	1	2	2	2	2	0	0	0	0	0	0	0	0	0	0	0	3	3	2	2	0	1	1	13.88	12.495	0	0
兴	6	3	3	6	3	3	0	0	1	0	0	0	0	1	0	1	0	2	1	1	1	1	1	2	2	2	2	0	0	0	0	0	0	0	0	0	0	0	3	3	2	2	0	1	1	16.436	15.395	0	0
兴	6	3	3	6	3	4	1	0	0	0	1	0	0	1	0	2	0	1	2	2	2	2	0	0	0	0	0	0	0	0	0	0	0	0	0	0	0	0	1	1	1	1	1	1	1	27.107	16.812	1	0
兴	6	3	3	6	3	5	1	0	0	0	1	0	0	1	0	3	1	0	0	0	0	0	0	0	0	0	0	0	0	0	0	0	0	0	0	0	0	0	2	2	2	2	0	1	1	16.436	15.395	0	0
兴	6	3	3	6	3	6	0	0	1	0	0	0	0	1	0	3	1	0	0	0	0	0	0	0	0	0	0	0	0	0	0	0	0	0	0	0	0	0	2	2	2	2	0	1	1	13.88	12.495	0	0
分	4	2	3	6	5	1	1	0	0	0	0	0	0	0	1	1	0	1	2	4	2	4	1	0	0	0	0	0	0	0	0	0	0	0	0	0	0	0	2	2	2	2	1	1	1	16.436	15.395	0	0
分	4	2	3	6	5	2	0	0	1	0	0	0	0	0	1	1	0	1	2	4	2	4	1	0	0	0	0	0	0	0	0	0	0	0	0	0	0	0	2	2	2	2	1	1	1	3.311	5.696	0	0
分	4	2	3	6	5	3	1	0	0	0	1	0	0	0	1	2	1	0	0	0	0	0	0	0	0	0	0	0	0	0	0	0	0	0	0	0	0	0	2	4	2	4	1	3	3	2.391	3.893	0	0
分	4	2	3	6	5	4	0	0	1	0	0	0	0	0	1	2	1	0	0	0	0	0	0	0	0	0	0	0	0	0	0	0	0	0	0	0	0	0	2	4	2	4	1	1	1	16.436	15.395	0	0
分	4	2	3	6	5	1	1	0	0	0	0	0	0	0	1	1	0	1	2	4	2	4	1	0	0	0	0	0	0	0	0	0	0	0	0	0	0	0	2	2	2	2	1	1	1	16.436	15.395	0	0
分	4	2	3	6	5	2	0	0	1	0	0	0	0	0	1	1	0	1	2	4	2	4	1	0	0	0	0	0	0	0	0	0	0	0	0	0	0	0	2	2	2	2	1	1	1	3.311	5.696	0	0
分	4	2	3	6	5	3	1	0	0	0	1	0	0	0	1	2	1	0	0	0	0	0	0	0	0	0	0	0	0	0	0	0	0	0	0	0	0	0	2	4	2	4	1	3	3	2.391	3.893	0	0
分	4	2	3	6	5	4	0	0	1	0	0	0	0	0	1	2	1	0	0	0	0	0	0	0	0	0	0	0	0	0	0	0	0	0	0	0	0	0	2	4	2	4	1	1	1	16.436	15.395	0	0
到	8	2	4	10	5	1	1	0	0	0	0	0	1	0	0	1	0	1	2	3	2	2	0	0	0	0	0	0	0	0	0	0	0	0	0	0	0	0	6	7	4	4	1	1	1	27.107	16.812	1	0
到	8	2	4	10	5	2	0	1	0	0	0	0	1	0	0	1	0	1	2	3	2	2	0	0	0	0	0	0	0	0	0	0	0	0	0	0	0	0	6	7	4	4	1	2	2	1.114	1.226	0	0
到	8	2	4	10	5	3	0	1	0	0	0	0	1	0	0	1	0	1	2	3	2	2	0	0	0	0	0	0	0	0	0	0	0	0	0	0	0	0	6	7	4	4	1	1	1	13.88	12.495	0	0
到	8	2	4	10	5	4	0	1	0	0	0	0	1	0	0	1	0	1	2	3	2	2	0	0	0	0	0	0	0	0	0	0	0	0	0	0	0	0	6	7	4	4	1	1	1	27.107	16.812	1	0
到	8	2	4	10	5	5	0	1	0	0	0	0	1	0	0	1	0	1	2	3	2	2	0	0	0	0	0	0	0	0	0	0	0	0	0	0	0	0	6	7	4	4	1	1	1	16.972	14.758	0	1
到	8	2	4	10	5	6	0	0	1	0	0	0	1	0	0	1	0	1	2	3	2	2	0	0	0	0	0	0	0	0	0	0	0	0	0	0	0	0	6	7	4	4	1	1	1	2.814	4.69	0	0
到	8	2	4	10	5	7	1	0	0	1	0	0	1	0	0	2	1	0	0	0	0	0	0	0	0	0	0	0	0	0	0	0	0	0	0	0	0	0	2	3	2	2	0	1	1	16.972	14.758	0	1
到	8	2	4	10	5	8	0	0	1	0	0	0	1	0	0	2	1	0	0	0	0	0	0	0	0	0	0	0	0	0	0	0	0	0	0	0	0	0	2	3	2	2	0	2	2	1.939	3.256	0	1
刻	8	2	5	10	5	1	1	0	0	0	0	0	1	0	0	1	0	1	2	3	2	2	0	0	0	0	0	0	0	0	0	0	0	0	0	0	0	0	6	7	4	3	1	1	1	13.88	12.495	0	0
刻	8	2	5	10	5	2	0	1	0	0	0	0	1	0	0	1	0	1	2	3	2	2	0	0	0	0	0	0	0	0	0	0	0	0	0	0	0	0	6	7	4	3	1	1	1	27.107	16.812	1	0
刻	8	2	5	10	5	3	0	1	0	0	0	0	1	0	0	1	0	1	2	3	2	2	0	0	0	0	0	0	0	0	0	0	0	0	0	0	0	0	6	7	4	3	1	2	2	1.114	1.226	0	0
刻	8	2	5	10	5	4	0	1	0	0	0	0	1	0	0	1	0	1	2	3	2	2	0	0	0	0	0	0	0	0	0	0	0	0	0	0	0	0	6	7	4	3	1	1	1	16.436	15.395	0	0
刻	8	2	5	10	5	5	0	1	0	0	0	0	1	0	0	1	0	1	2	3	2	2	0	0	0	0	0	0	0	0	0	0	0	0	0	0	0	0	6	7	4	3	1	1	1	16.436	15.395	0	0
刻	8	2	5	10	5	6	0	0	1	0	0	0	1	0	0	1	0	1	2	3	2	2	0	0	0	0	0	0	0	0	0	0	0	0	0	0	0	0	6	7	4	3	1	1	1	13.88	12.495	0	0
刻	8	2	5	10	5	7	1	0	0	1	0	0	1	0	0	2	1	0	0	0	0	0	0	0	0	0	0	0	0	0	0	0	0	0	0	0	0	0	2	3	2	2	0	1	1	16.972	14.758	0	1
刻	8	2	5	10	5	8	0	0	1	0	0	0	1	0	0	2	1	0	0	0	0	0	0	0	0	0	0	0	0	0	0	0	0	0	0	0	0	0	2	3	2	2	0	2	2	1.939	3.256	0	1
刻	8	2	5	10	5	1	1	0	0	0	0	0	1	0	0	1	0	1	2	3	2	2	0	0	0	0	0	0	0	0	0	0	0	0	0	0	0	0	6	7	4	3	1	1	1	13.88	12.495	0	0
刻	8	2	5	10	5	2	0	1	0	0	0	0	1	0	0	1	0	1	2	3	2	2	0	0	0	0	0	0	0	0	0	0	0	0	0	0	0	0	6	7	4	3	1	1	1	27.107	16.812	1	0
刻	8	2	5	10	5	3	0	1	0	0	0	0	1	0	0	1	0	1	2	3	2	2	0	0	0	0	0	0	0	0	0	0	0	0	0	0	0	0	6	7	4	3	1	2	2	1.114	1.226	0	0
刻	8	2	5	10	5	4	0	1	0	0	0	0	1	0	0	1	0	1	2	3	2	2	0	0	0	0	0	0	0	0	0	0	0	0	0	0	0	0	6	7	4	3	1	1	1	16.436	15.395	0	0
刻	8	2	5	10	5	5	0	1	0	0	0	0	1	0	0	1	0	1	2	3	2	2	0	0	0	0	0	0	0	0	0	0	0	0	0	0	0	0	6	7	4	3	1	1	1	16.436	15.395	0	0
刻	8	2	5	10	5	6	0	0	1	0	0	0	1	0	0	1	0	1	2	3	2	2	0	0	0	0	0	0	0	0	0	0	0	0	0	0	0	0	6	7	4	3	1	1	1	13.88	12.495	0	0
刻	8	2	5	10	5	7	1	0	0	1	0	0	1	0	0	2	1	0	0	0	0	0	0	0	0	0	0	0	0	0	0	0	0	0	0	0	0	0	2	3	2	2	0	1	1	16.972	14.758	0	1
刻	8	2	5	10	5	8	0	0	1	0	0	0	1	0	0	2	1	0	0	0	0	0	0	0	0	0	0	0	0	0	0	0	0	0	0	0	0	0	2	3	2	2	0	2	2	1.939	3.256	0	1
加	5	2	4	8	4	1	1	0	0	0	0	0	1	0	0	1	0	1	3	4	3	2	1	0	0	0	0	0	0	0	0	0	0	0	0	0	0	0	2	4	2	4	1	3	3	2.391	3.893	0	0
加	5	2	4	8	4	2	0	0	1	0	0	0	1	0	0	1	0	1	3	4	3	2	1	0	0	0	0	0	0	0	0	0	0	0	0	0	0	0	2	4	2	4	1	1	1	16.436	15.395	0	0
加	5	2	4	8	4	3	1	0	0	1	0	0	1	0	0	2	1	0	0	0	0	0	0	0	0	0	0	0	0	0	0	0	0	0	0	0	0	0	3	4	3	2	1	1	1	16.972	14.758	0	1
加	5	2	4	8	4	4	0	1	0	0	0	0	1	0	0	2	1	0	0	0	0	0	0	0	0	0	0	0	0	0	0	0	0	0	0	0	0	0	3	4	3	2	1	2	2	6.531	9.221	0	0
加	5	2	4	8	4	5	0	0	1	0	0	0	1	0	0	2	1	0	0	0	0	0	0	0	0	0	0	0	0	0	0	0	0	0	0	0	0	0	3	4	3	2	1	1	1	27.107	16.812	1	0
加	5	2	4	8	4	1	1	0	0	0	0	0	1	0	0	1	0	1	3	4	3	2	1	0	0	0	0	0	0	0	0	0	0	0	0	0	0	0	2	4	2	4	1	3	3	2.391	3.893	0	0
加	5	2	4	8	4	2	0	0	1	0	0	0	1	0	0	1	0	1	3	4	3	2	1	0	0	0	0	0	0	0	0	0	0	0	0	0	0	0	2	4	2	4	1	1	1	16.436	15.395	0	0
加	5	2	4	8	4	3	1	0	0	1	0	0	1	0	0	2	1	0	0	0	0	0	0	0	0	0	0	0	0	0	0	0	0	0	0	0	0	0	3	4	3	2	1	1	1	16.972	14.758	0	1
加	5	2	4	8	4	4	0	1	0	0	0	0	1	0	0	2	1	0	0	0	0	0	0	0	0	0	0	0	0	0	0	0	0	0	0	0	0	0	3	4	3	2	1	2	2	6.531	9.221	0	0
加	5	2	4	8	4	5	0	0	1	0	0	0	1	0	0	2	1	0	0	0	0	0	0	0	0	0	0	0	0	0	0	0	0	0	0	0	0	0	3	4	3	2	1	1	1	27.107	16.812	1	0
友	4	2	4	5	3	1	1	0	0	0	0	0	0	0	1	1	0	1	2	3	2	3	1	0	0	0	0	0	0	0	0	0	0	0	0	0	0	0	2	2	2	2	0	1	1	27.107	16.812	1	0
友	4	2	4	5	3	2	0	0	1	0	0	0	0	0	1	1	0	1	2	3	2	3	1	0	0	0	0	0	0	0	0	0	0	0	0	0	0	0	2	2	2	2	0	1	1	16.436	15.395	0	0
友	4	2	4	5	3	3	1	0	0	0	0	1	0	0	1	2	1	0	0	0	0	0	0	0	0	0	0	0	0	0	0	0	0	0	0	0	0	0	2	3	2	3	1	2	2	1.107	1.79	0	0
友	4	2	4	5	3	4	0	0	1	0	0	0	0	0	1	2	1	0	0	0	0	0	0	0	0	0	0	0	0	0	0	0	0	0	0	0	0	0	2	3	2	3	1	1	1	3.311	5.696	0	0
友	4	2	4	5	3	1	1	0	0	0	0	0	0	0	1	1	0	1	2	3	2	3	1	0	0	0	0	0	0	0	0	0	0	0	0	0	0	0	2	2	2	2	0	1	1	27.107	16.812	1	0
友	4	2	4	5	3	2	0	0	1	0	0	0	0	0	1	1	0	1	2	3	2	3	1	0	0	0	0	0	0	0	0	0	0	0	0	0	0	0	2	2	2	2	0	1	1	16.436	15.395	0	0
友	4	2	4	5	3	3	1	0	0	0	0	1	0	0	1	2	1	0	0	0	0	0	0	0	0	0	0	0	0	0	0	0	0	0	0	0	0	0	2	3	2	3	1	2	2	1.107	1.79	0	0
友	4	2	4	5	3	4	0	0	1	0	0	0	0	0	1	2	1	0	0	0	0	0	0	0	0	0	0	0	0	0	0	0	0	0	0	0	0	0	2	3	2	3	1	1	1	3.311	5.696	0	0
咳	9	2	5	11	4	1	1	0	0	0	0	0	1	0	0	1	0	1	6	7	4	3	1	0	0	0	0	0	0	0	0	0	0	0	0	0	0	0	3	4	3	2	1	1	1	16.972	14.758	0	1
咳	9	2	5	11	4	2	0	1	0	0	0	0	1	0	0	1	0	1	6	7	4	3	1	0	0	0	0	0	0	0	0	0	0	0	0	0	0	0	3	4	3	2	1	2	2	6.531	9.221	0	0
咳	9	2	5	11	4	3	0	0	1	0	0	0	1	0	0	1	0	1	6	7	4	3	1	0	0	0	0	0	0	0	0	0	0	0	0	0	0	0	3	4	3	2	1	1	1	27.107	16.812	1	0
咳	9	2	5	11	4	4	1	0	0	1	0	0	1	0	0	2	1	0	0	0	0	0	0	0	0	0	0	0	0	0	0	0	0	0	0	0	0	0	6	7	4	3	1	1	1	13.88	12.495	0	0
咳	9	2	5	11	4	5	0	1	0	0	0	0	1	0	0	2	1	0	0	0	0	0	0	0	0	0	0	0	0	0	0	0	0	0	0	0	0	0	6	7	4	3	1	1	1	27.107	16.812	1	0
咳	9	2	5	11	4	6	0	1	0	0	0	0	1	0	0	2	1	0	0	0	0	0	0	0	0	0	0	0	0	0	0	0	0	0	0	0	0	0	6	7	4	3	1	2	2	1.114	1.226	0	0
咳	9	2	5	11	4	7	0	1	0	0	0	0	1	0	0	2	1	0	0	0	0	0	0	0	0	0	0	0	0	0	0	0	0	0	0	0	0	0	6	7	4	3	1	1	1	16.436	15.395	0	0
咳	9	2	5	11	4	8	0	1	0	0	0	0	1	0	0	2	1	0	0	0	0	0	0	0	0	0	0	0	0	0	0	0	0	0	0	0	0	0	6	7	4	3	1	1	1	16.436	15.395	0	0
咳	9	2	5	11	4	9	0	0	1	0	0	0	1	0	0	2	1	0	0	0	0	0	0	0	0	0	0	0	0	0	0	0	0	0	0	0	0	0	6	7	4	3	1	1	1	13.88	12.495	0	0
咳	9	2	5	11	4	1	1	0	0	0	0	0	1	0	0	1	0	1	6	7	4	3	1	0	0	0	0	0	0	0	0	0	0	0	0	0	0	0	3	4	3	2	1	1	1	16.972	14.758	0	1
咳	9	2	5	11	4	2	0	1	0	0	0	0	1	0	0	1	0	1	6	7	4	3	1	0	0	0	0	0	0	0	0	0	0	0	0	0	0	0	3	4	3	2	1	2	2	6.531	9.221	0	0
咳	9	2	5	11	4	3	0	0	1	0	0	0	1	0	0	1	0	1	6	7	4	3	1	0	0	0	0	0	0	0	0	0	0	0	0	0	0	0	3	4	3	2	1	1	1	27.107	16.812	1	0
咳	9	2	5	11	4	4	1	0	0	1	0	0	1	0	0	2	1	0	0	0	0	0	0	0	0	0	0	0	0	0	0	0	0	0	0	0	0	0	6	7	4	3	1	1	1	13.88	12.495	0	0
咳	9	2	5	11	4	5	0	1	0	0	0	0	1	0	0	2	1	0	0	0	0	0	0	0	0	0	0	0	0	0	0	0	0	0	0	0	0	0	6	7	4	3	1	1	1	27.107	16.812	1	0
咳	9	2	5	11	4	6	0	1	0	0	0	0	1	0	0	2	1	0	0	0	0	0	0	0	0	0	0	0	0	0	0	0	0	0	0	0	0	0	6	7	4	3	1	2	2	1.114	1.226	0	0
咳	9	2	5	11	4	7	0	1	0	0	0	0	1	0	0	2	1	0	0	0	0	0	0	0	0	0	0	0	0	0	0	0	0	0	0	0	0	0	6	7	4	3	1	1	1	16.436	15.395	0	0
咳	9	2	5	11	4	8	0	1	0	0	0	0	1	0	0	2	1	0	0	0	0	0	0	0	0	0	0	0	0	0	0	0	0	0	0	0	0	0	6	7	4	3	1	1	1	16.436	15.395	0	0
咳	9	2	5	11	4	9	0	0	1	0	0	0	1	0	0	2	1	0	0	0	0	0	0	0	0	0	0	0	0	0	0	0	0	0	0	0	0	0	6	7	4	3	1	1	1	13.88	12.495	0	0
嗓	13	5	5	17	4	1	1	0	0	0	0	0	1	0	0	1	0	4	2	3	2	3	1	2	3	2	3	1	2	3	2	3	1	4	4	4	4	1	3	4	3	2	1	1	1	16.972	14.758	0	1
嗓	13	5	5	17	4	2	0	1	0	0	0	0	1	0	0	1	0	4	2	3	2	3	1	2	3	2	3	1	2	3	2	3	1	4	4	4	4	1	3	4	3	2	1	2	2	6.531	9.221	0	0
嗓	13	5	5	17	4	3	0	0	1	0	0	0	1	0	0	1	0	4	2	3	2	3	1	2	3	2	3	1	2	3	2	3	1	4	4	4	4	1	3	4	3	2	1	1	1	27.107	16.812	1	0
嗓	13	5	5	17	4	4	1	0	0	1	0	0	1	0	0	2	0	3	2	3	2	3	1	2	3	2	3	1	4	4	4	4	1	0	0	0	0	0	2	3	2	3	1	2	2	1.107	1.79	0	0
嗓	13	5	5	17	4	5	0	0	1	0	0	0	1	0	0	2	0	3	2	3	2	3	1	2	3	2	3	1	4	4	4	4	1	0	0	0	0	0	2	3	2	3	1	1	1	13.88	12.495	0	0
嗓	13	5	5	17	4	6	1	0	0	0	1	0	1	0	0	3	0	2	2	3	2	3	1	4	4	4	4	1	0	0	0	0	0	0	0	0	0	0	2	3	2	3	1	2	2	1.107	1.79	0	0
嗓	13	5	5	17	4	7	0	0	1	0	0	0	1	0	0	3	0	2	2	3	2	3	1	4	4	4	4	1	0	0	0	0	0	0	0	0	0	0	2	3	2	3	1	1	1	13.88	12.495	0	0
嗓	13	5	5	17	4	8	1	0	0	1	0	0	1	0	0	4	0	1	4	4	4	4	1	0	0	0	0	0	0	0	0	0	0	0	0	0	0	0	2	3	2	3	1	2	2	1.107	1.79	0	0
嗓	13	5	5	17	4	9	0	0	1	0	0	0	1	0	0	4	0	1	4	4	4	4	1	0	0	0	0	0	0	0	0	0	0	0	0	0	0	0	2	3	2	3	1	1	1	13.88	12.495	0	0
嗓	13	5	5	17	4	10	1	0	0	0	1	0	1	0	0	5	1	0	0	0	0	0	0	0	0	0	0	0	0	0	0	0	0	0	0	0	0	0	4	4	4	4	1	1	1	27.107	16.812	1	0
嗓	13	5	5	17	4	11	0	1	0	0	0	0	1	0	0	5	1	0	0	0	0	0	0	0	0	0	0	0	0	0	0	0	0	0	0	0	0	0	4	4	4	4	1	1	1	16.972	14.758	0	1
嗓	13	5	5	17	4	12	0	1	0	0	0	0	1	0	0	5	1	0	0	0	0	0	0	0	0	0	0	0	0	0	0	0	0	0	0	0	0	0	4	4	4	4	1	1	1	16.436	15.395	0	0
嗓	13	5	5	17	4	13	0	0	1	0	0	0	1	0	0	5	1	0	0	0	0	0	0	0	0	0	0	0	0	0	0	0	0	0	0	0	0	0	4	4	4	4	1	1	1	3.311	5.696	0	0
嗓	13	5	5	17	4	1	1	0	0	0	0	0	1	0	0	1	0	4	2	3	2	3	1	2	3	2	3	1	2	3	2	3	1	4	4	4	4	1	3	4	3	2	1	1	1	16.972	14.758	0	1
嗓	13	5	5	17	4	2	0	1	0	0	0	0	1	0	0	1	0	4	2	3	2	3	1	2	3	2	3	1	2	3	2	3	1	4	4	4	4	1	3	4	3	2	1	2	2	6.531	9.221	0	0
嗓	13	5	5	17	4	3	0	0	1	0	0	0	1	0	0	1	0	4	2	3	2	3	1	2	3	2	3	1	2	3	2	3	1	4	4	4	4	1	3	4	3	2	1	1	1	27.107	16.812	1	0
嗓	13	5	5	17	4	4	1	0	0	1	0	0	1	0	0	2	0	3	2	3	2	3	1	2	3	2	3	1	4	4	4	4	1	0	0	0	0	0	2	3	2	3	1	2	2	1.107	1.79	0	0
嗓	13	5	5	17	4	5	0	0	1	0	0	0	1	0	0	2	0	3	2	3	2	3	1	2	3	2	3	1	4	4	4	4	1	0	0	0	0	0	2	3	2	3	1	1	1	13.88	12.495	0	0
嗓	13	5	5	17	4	6	1	0	0	0	1	0	1	0	0	3	0	2	2	3	2	3	1	4	4	4	4	1	0	0	0	0	0	0	0	0	0	0	2	3	2	3	1	2	2	1.107	1.79	0	0
嗓	13	5	5	17	4	7	0	0	1	0	0	0	1	0	0	3	0	2	2	3	2	3	1	4	4	4	4	1	0	0	0	0	0	0	0	0	0	0	2	3	2	3	1	1	1	13.88	12.495	0	0
嗓	13	5	5	17	4	8	1	0	0	1	0	0	1	0	0	4	0	1	4	4	4	4	1	0	0	0	0	0	0	0	0	0	0	0	0	0	0	0	2	3	2	3	1	2	2	1.107	1.79	0	0
嗓	13	5	5	17	4	9	0	0	1	0	0	0	1	0	0	4	0	1	4	4	4	4	1	0	0	0	0	0	0	0	0	0	0	0	0	0	0	0	2	3	2	3	1	1	1	13.88	12.495	0	0
嗓	13	5	5	17	4	10	1	0	0	0	1	0	1	0	0	5	1	0	0	0	0	0	0	0	0	0	0	0	0	0	0	0	0	0	0	0	0	0	4	4	4	4	1	1	1	27.107	16.812	1	0
嗓	13	5	5	17	4	11	0	1	0	0	0	0	1	0	0	5	1	0	0	0	0	0	0	0	0	0	0	0	0	0	0	0	0	0	0	0	0	0	4	4	4	4	1	1	1	16.972	14.758	0	1
嗓	13	5	5	17	4	12	0	1	0	0	0	0	1	0	0	5	1	0	0	0	0	0	0	0	0	0	0	0	0	0	0	0	0	0	0	0	0	0	4	4	4	4	1	1	1	16.436	15.395	0	0
嗓	13	5	5	17	4	13	0	0	1	0	0	0	1	0	0	5	1	0	0	0	0	0	0	0	0	0	0	0	0	0	0	0	0	0	0	0	0	0	4	4	4	4	1	1	1	3.311	5.696	0	0
在	6	3	3	6	3	1	1	0	0	0	0	0	0	0	1	1	0	2	1	1	1	1	0	3	3	2	2	1	0	0	0	0	0	0	0	0	0	0	2	2	2	2	0	1	1	27.107	16.812	1	0
在	6	3	3	6	3	2	0	0	1	0	0	0	0	0	1	1	0	2	1	1	1	1	0	3	3	2	2	1	0	0	0	0	0	0	0	0	0	0	2	2	2	2	0	1	1	16.436	15.395	0	0
在	6	3	3	6	3	3	1	0	0	0	0	1	0	0	1	2	0	1	3	3	2	2	1	0	0	0	0	0	0	0	0	0	0	0	0	0	0	0	1	1	1	1	0	1	1	16.972	14.758	0	1
在	6	3	3	6	3	4	1	0	0	1	0	0	0	0	1	3	1	0	0	0	0	0	0	0	0	0	0	0	0	0	0	0	0	0	0	0	0	0	3	3	2	2	1	1	1	27.107	16.812	1	0
在	6	3	3	6	3	5	0	1	0	0	0	0	0	0	1	3	1	0	0	0	0	0	0	0	0	0	0	0	0	0	0	0	0	0	0	0	0	0	3	3	2	2	1	1	1	16.972	14.758	0	1
在	6	3	3	6	3	6	0	0	1	0	0	0	0	0	1	3	1	0	0	0	0	0	0	0	0	0	0	0	0	0	0	0	0	0	0	0	0	0	3	3	2	2	1	1	1	27.107	16.812	1	0
地	6	2	3	10	3	1	1	0	0	0	0	0	1	0	0	1	0	1	3	7	2	3	1	0	0	0	0	0	0	0	0	0	0	0	0	0	0	0	3	3	2	2	1	1	1	27.107	16.812	1	0
地	6	2	3	10	3	2	0	1	0	0	0	0	1	0	0	1	0	1	3	7	2	3	1	0	0	0	0	0	0	0	0	0	0	0	0	0	0	0	3	3	2	2	1	1	1	16.972	14.758	0	1
地	6	2	3	10	3	3	0	0	1	0	0	0	1	0	0	1	0	1	3	7	2	3	1	0	0	0	0	0	0	0	0	0	0	0	0	0	0	0	3	3	2	2	1	1	1	2.814	4.69	0	0
地	6	2	3	10	3	4	1	0	0	1	0	0	1	0	0	2	1	0	0	0	0	0	0	0	0	0	0	0	0	0	0	0	0	0	0	0	0	0	3	7	2	3	1	3	3	2.391	3.893	0	0
地	6	2	3	10	3	5	0	1	0	0	0	0	1	0	0	2	1	0	0	0	0	0	0	0	0	0	0	0	0	0	0	0	0	0	0	0	0	0	3	7	2	3	1	1	1	16.972	14.758	0	1
地	6	2	3	10	3	6	0	0	1	0	0	0	1	0	0	2	1	0	0	0	0	0	0	0	0	0	0	0	0	0	0	0	0	0	0	0	0	0	3	7	2	3	1	3	3	1.231	2.078	0	0
妈	6	2	3	11	5	1	1	0	0	0	0	0	1	0	0	1	0	1	3	7	2	3	1	0	0	0	0	0	0	0	0	0	0	0	0	0	0	0	3	4	3	3	1	2	2	0.289	0.478	0	0
妈	6	2	3	11	5	2	0	1	0	0	0	0	1	0	0	1	0	1	3	7	2	3	1	0	0	0	0	0	0	0	0	0	0	0	0	0	0	0	3	4	3	3	1	1	1	16.436	15.395	0	0
妈	6	2	3	11	5	3	0	0	1	0	0	0	1	0	0	1	0	1	3	7	2	3	1	0	0	0	0	0	0	0	0	0	0	0	0	0	0	0	3	4	3	3	1	1	1	2.814	4.69	0	0
妈	6	2	3	11	5	4	1	0	0	1	0	0	1	0	0	2	1	0	0	0	0	0	0	0	0	0	0	0	0	0	0	0	0	0	0	0	0	0	3	7	2	3	1	2	2	6.531	9.221	0	0
妈	6	2	3	11	5	5	0	1	0	0	0	0	1	0	0	2	1	0	0	0	0	0	0	0	0	0	0	0	0	0	0	0	0	0	0	0	0	0	3	7	2	3	1	4	3	0.314	0.533	0	0
妈	6	2	3	11	5	6	0	0	1	0	0	0	1	0	0	2	1	0	0	0	0	0	0	0	0	0	0	0	0	0	0	0	0	0	0	0	0	0	3	7	2	3	1	1	1	27.107	16.812	1	0
妈	6	2	3	11	5	1	1	0	0	0	0	0	1	0	0	1	0	1	3	7	2	3	1	0	0	0	0	0	0	0	0	0	0	0	0	0	0	0	3	4	3	3	1	2	2	0.289	0.478	0	0
妈	6	2	3	11	5	2	0	1	0	0	0	0	1	0	0	1	0	1	3	7	2	3	1	0	0	0	0	0	0	0	0	0	0	0	0	0	0	0	3	4	3	3	1	1	1	16.436	15.395	0	0
妈	6	2	3	11	5	3	0	0	1	0	0	0	1	0	0	1	0	1	3	7	2	3	1	0	0	0	0	0	0	0	0	0	0	0	0	0	0	0	3	4	3	3	1	1	1	2.814	4.69	0	0
妈	6	2	3	11	5	4	1	0	0	1	0	0	1	0	0	2	1	0	0	0	0	0	0	0	0	0	0	0	0	0	0	0	0	0	0	0	0	0	3	7	2	3	1	2	2	6.531	9.221	0	0
妈	6	2	3	11	5	5	0	1	0	0	0	0	1	0	0	2	1	0	0	0	0	0	0	0	0	0	0	0	0	0	0	0	0	0	0	0	0	0	3	7	2	3	1	4	3	0.314	0.533	0	0
妈	6	2	3	11	5	6	0	0	1	0	0	0	1	0	0	2	1	0	0	0	0	0	0	0	0	0	0	0	0	0	0	0	0	0	0	0	0	0	3	7	2	3	1	1	1	27.107	16.812	1	0
妹	8	2	5	9	4	1	1	0	0	0	0	0	1	0	0	1	0	1	5	5	4	4	1	0	0	0	0	0	0	0	0	0	0	0	0	0	0	0	3	4	3	3	1	2	2	0.289	0.478	0	0
妹	8	2	5	9	4	2	0	1	0	0	0	0	1	0	0	1	0	1	5	5	4	4	1	0	0	0	0	0	0	0	0	0	0	0	0	0	0	0	3	4	3	3	1	1	1	16.436	15.395	0	0
妹	8	2	5	9	4	3	0	0	1	0	0	0	1	0	0	1	0	1	5	5	4	4	1	0	0	0	0	0	0	0	0	0	0	0	0	0	0	0	3	4	3	3	1	1	1	2.814	4.69	0	0
妹	8	2	5	9	4	4	1	0	0	1	0	0	1	0	0	2	1	0	0	0	0	0	0	0	0	0	0	0	0	0	0	0	0	0	0	0	0	0	5	5	4	4	1	1	1	27.107	16.812	1	0
妹	8	2	5	9	4	5	0	1	0	0	0	0	1	0	0	2	1	0	0	0	0	0	0	0	0	0	0	0	0	0	0	0	0	0	0	0	0	0	5	5	4	4	1	1	1	27.107	16.812	1	0
妹	8	2	5	9	4	6	0	1	0	0	0	0	1	0	0	2	1	0	0	0	0	0	0	0	0	0	0	0	0	0	0	0	0	0	0	0	0	0	5	5	4	4	1	1	1	16.972	14.758	0	1
妹	8	2	5	9	4	7	0	1	0	0	0	0	1	0	0	2	1	0	0	0	0	0	0	0	0	0	0	0	0	0	0	0	0	0	0	0	0	0	5	5	4	4	1	1	1	16.436	15.395	0	0
妹	8	2	5	9	4	8	0	0	1	0	0	0	1	0	0	2	1	0	0	0	0	0	0	0	0	0	0	0	0	0	0	0	0	0	0	0	0	0	5	5	4	4	1	1	1	3.311	5.696	0	0
对	5	2	3	7	5	1	1	0	0	0	0	0	1	0	0	1	0	1	3	4	3	4	1	0	0	0	0	0	0	0	0	0	0	0	0	0	0	0	2	3	2	3	1	2	2	1.107	1.79	0	0
对	5	2	3	7	5	2	0	0	1	0	0	0	1	0	0	1	0	1	3	4	3	4	1	0	0	0	0	0	0	0	0	0	0	0	0	0	0	0	2	3	2	3	1	1	1	13.88	12.495	0	0
对	5	2	3	7	5	3	1	0	0	1	0	0	1	0	0	2	1	0	0	0	0	0	0	0	0	0	0	0	0	0	0	0	0	0	0	0	0	0	3	4	3	4	1	1	1	27.107	16.812	1	0
对	5	2	3	7	5	4	0	1	0	0	0	0	1	0	0	2	1	0	0	0	0	0	0	0	0	0	0	0	0	0	0	0	0	0	0	0	0	0	3	4	3	4	1	2	2	1.939	3.256	0	1
对	5	2	3	7	5	5	0	0	1	0	0	0	1	0	0	2	1	0	0	0	0	0	0	0	0	0	0	0	0	0	0	0	0	0	0	0	0	0	3	4	3	4	1	1	1	13.88	12.495	0	0
封	9	3	4	10	4	1	1	0	0	0	0	0	1	0	0	1	0	2	3	3	2	2	1	3	4	3	4	1	0	0	0	0	0	0	0	0	0	0	3	3	2	2	1	1	1	27.107	16.812	1	0
封	9	3	4	10	4	2	0	1	0	0	0	0	1	0	0	1	0	2	3	3	2	2	1	3	4	3	4	1	0	0	0	0	0	0	0	0	0	0	3	3	2	2	1	1	1	16.972	14.758	0	1
封	9	3	4	10	4	3	0	0	1	0	0	0	1	0	0	1	0	2	3	3	2	2	1	3	4	3	4	1	0	0	0	0	0	0	0	0	0	0	3	3	2	2	1	1	1	27.107	16.812	1	0
封	9	3	4	10	4	4	1	0	0	0	1	0	1	0	0	2	0	1	3	4	3	4	1	0	0	0	0	0	0	0	0	0	0	0	0	0	0	0	3	3	2	2	1	1	1	27.107	16.812	1	0
封	9	3	4	10	4	5	0	1	0	0	0	0	1	0	0	2	0	1	3	4	3	4	1	0	0	0	0	0	0	0	0	0	0	0	0	0	0	0	3	3	2	2	1	1	1	16.972	14.758	0	1
封	9	3	4	10	4	6	0	0	1	0	0	0	1	0	0	2	0	1	3	4	3	4	1	0	0	0	0	0	0	0	0	0	0	0	0	0	0	0	3	3	2	2	1	1	1	2.814	4.69	0	0
封	9	3	4	10	4	7	1	0	0	1	0	0	1	0	0	3	1	0	0	0	0	0	0	0	0	0	0	0	0	0	0	0	0	0	0	0	0	0	3	4	3	4	1	1	1	27.107	16.812	1	0
封	9	3	4	10	4	8	0	1	0	0	0	0	1	0	0	3	1	0	0	0	0	0	0	0	0	0	0	0	0	0	0	0	0	0	0	0	0	0	3	4	3	4	1	2	2	1.939	3.256	0	1
封	9	3	4	10	4	9	0	0	1	0	0	0	1	0	0	3	1	0	0	0	0	0	0	0	0	0	0	0	0	0	0	0	0	0	0	0	0	0	3	4	3	4	1	1	1	13.88	12.495	0	0
封	9	3	4	10	4	1	1	0	0	0	0	0	1	0	0	1	0	2	3	3	2	2	1	3	4	3	4	1	0	0	0	0	0	0	0	0	0	0	3	3	2	2	1	1	1	27.107	16.812	1	0
封	9	3	4	10	4	2	0	1	0	0	0	0	1	0	0	1	0	2	3	3	2	2	1	3	4	3	4	1	0	0	0	0	0	0	0	0	0	0	3	3	2	2	1	1	1	16.972	14.758	0	1
封	9	3	4	10	4	3	0	0	1	0	0	0	1	0	0	1	0	2	3	3	2	2	1	3	4	3	4	1	0	0	0	0	0	0	0	0	0	0	3	3	2	2	1	1	1	27.107	16.812	1	0
封	9	3	4	10	4	4	1	0	0	0	1	0	1	0	0	2	0	1	3	4	3	4	1	0	0	0	0	0	0	0	0	0	0	0	0	0	0	0	3	3	2	2	1	1	1	27.107	16.812	1	0
封	9	3	4	10	4	5	0	1	0	0	0	0	1	0	0	2	0	1	3	4	3	4	1	0	0	0	0	0	0	0	0	0	0	0	0	0	0	0	3	3	2	2	1	1	1	16.972	14.758	0	1
封	9	3	4	10	4	6	0	0	1	0	0	0	1	0	0	2	0	1	3	4	3	4	1	0	0	0	0	0	0	0	0	0	0	0	0	0	0	0	3	3	2	2	1	1	1	2.814	4.69	0	0
封	9	3	4	10	4	7	1	0	0	1	0	0	1	0	0	3	1	0	0	0	0	0	0	0	0	0	0	0	0	0	0	0	0	0	0	0	0	0	3	4	3	4	1	1	1	27.107	16.812	1	0
封	9	3	4	10	4	8	0	1	0	0	0	0	1	0	0	3	1	0	0	0	0	0	0	0	0	0	0	0	0	0	0	0	0	0	0	0	0	0	3	4	3	4	1	2	2	1.939	3.256	0	1
封	9	3	4	10	4	9	0	0	1	0	0	0	1	0	0	3	1	0	0	0	0	0	0	0	0	0	0	0	0	0	0	0	0	0	0	0	0	0	3	4	3	4	1	1	1	13.88	12.495	0	0
左	5	2	3	5	3	1	1	0	0	0	0	0	0	0	1	1	0	1	3	3	2	2	1	0	0	0	0	0	0	0	0	0	0	0	0	0	0	0	2	2	2	2	0	1	1	27.107	16.812	1	0
左	5	2	3	5	3	2	0	0	1	0	0	0	0	0	1	1	0	1	3	3	2	2	1	0	0	0	0	0	0	0	0	0	0	0	0	0	0	0	2	2	2	2	0	1	1	16.436	15.395	0	0
左	5	2	3	5	3	3	1	0	0	0	0	1	0	0	1	2	1	0	0	0	0	0	0	0	0	0	0	0	0	0	0	0	0	0	0	0	0	0	3	3	2	2	1	1	1	27.107	16.812	1	0
左	5	2	3	5	3	4	0	1	0	0	0	0	0	0	1	2	1	0	0	0	0	0	0	0	0	0	0	0	0	0	0	0	0	0	0	0	0	0	3	3	2	2	1	1	1	16.972	14.758	0	1
左	5	2	3	5	3	5	0	0	1	0	0	0	0	0	1	2	1	0	0	0	0	0	0	0	0	0	0	0	0	0	0	0	0	0	0	0	0	0	3	3	2	2	1	1	1	27.107	16.812	1	0
差	9	2	4	9	4	1	1	0	0	0	0	0	0	0	1	1	0	1	3	3	2	2	1	0	0	0	0	0	0	0	0	0	0	0	0	0	0	0	6	6	4	4	1	1	1	13.88	12.495	0	0
差	9	2	4	9	4	2	0	1	0	0	0	0	0	0	1	1	0	1	3	3	2	2	1	0	0	0	0	0	0	0	0	0	0	0	0	0	0	0	6	6	4	4	1	1	1	16.436	15.395	0	0
差	9	2	4	9	4	3	0	1	0	0	0	0	0	0	1	1	0	1	3	3	2	2	1	0	0	0	0	0	0	0	0	0	0	0	0	0	0	0	6	6	4	4	1	1	1	27.107	16.812	1	0
差	9	2	4	9	4	4	0	1	0	0	0	0	0	0	1	1	0	1	3	3	2	2	1	0	0	0	0	0	0	0	0	0	0	0	0	0	0	0	6	6	4	4	1	1	1	27.107	16.812	1	0
差	9	2	4	9	4	5	0	1	0	0	0	0	0	0	1	1	0	1	3	3	2	2	1	0	0	0	0	0	0	0	0	0	0	0	0	0	0	0	6	6	4	4	1	1	1	27.107	16.812	1	0
差	9	2	4	9	4	6	0	0	1	0	0	0	0	0	1	1	0	1	3	3	2	2	1	0	0	0	0	0	0	0	0	0	0	0	0	0	0	0	6	6	4	4	1	1	1	16.436	15.395	0	0
差	9	2	4	9	4	7	1	0	0	0	0	1	0	0	1	2	1	0	0	0	0	0	0	0	0	0	0	0	0	0	0	0	0	0	0	0	0	0	3	3	2	2	1	1	1	27.107	16.812	1	0
差	9	2	4	9	4	8	0	1	0	0	0	0	0	0	1	2	1	0	0	0	0	0	0	0	0	0	0	0	0	0	0	0	0	0	0	0	0	0	3	3	2	2	1	1	1	16.972	14.758	0	1
差	9	2	4	9	4	9	0	0	1	0	0	0	0	0	1	2	1	0	0	0	0	0	0	0	0	0	0	0	0	0	0	0	0	0	0	0	0	0	3	3	2	2	1	1	1	27.107	16.812	1	0
差	9	2	4	9	4	1	1	0	0	0	0	0	0	0	1	1	0	1	3	3	2	2	1	0	0	0	0	0	0	0	0	0	0	0	0	0	0	0	6	6	4	4	1	1	1	13.88	12.495	0	0
差	9	2	4	9	4	2	0	1	0	0	0	0	0	0	1	1	0	1	3	3	2	2	1	0	0	0	0	0	0	0	0	0	0	0	0	0	0	0	6	6	4	4	1	1	1	16.436	15.395	0	0
差	9	2	4	9	4	3	0	1	0	0	0	0	0	0	1	1	0	1	3	3	2	2	1	0	0	0	0	0	0	0	0	0	0	0	0	0	0	0	6	6	4	4	1	1	1	27.107	16.812	1	0
差	9	2	4	9	4	4	0	1	0	0	0	0	0	0	1	1	0	1	3	3	2	2	1	0	0	0	0	0	0	0	0	0	0	0	0	0	0	0	6	6	4	4	1	1	1	27.107	16.812	1	0
差	9	2	4	9	4	5	0	1	0	0	0	0	0	0	1	1	0	1	3	3	2	2	1	0	0	0	0	0	0	0	0	0	0	0	0	0	0	0	6	6	4	4	1	1	1	27.107	16.812	1	0
差	9	2	4	9	4	6	0	0	1	0	0	0	0	0	1	1	0	1	3	3	2	2	1	0	0	0	0	0	0	0	0	0	0	0	0	0	0	0	6	6	4	4	1	1	1	16.436	15.395	0	0
差	9	2	4	9	4	7	1	0	0	0	0	1	0	0	1	2	1	0	0	0	0	0	0	0	0	0	0	0	0	0	0	0	0	0	0	0	0	0	3	3	2	2	1	1	1	27.107	16.812	1	0
差	9	2	4	9	4	8	0	1	0	0	0	0	0	0	1	2	1	0	0	0	0	0	0	0	0	0	0	0	0	0	0	0	0	0	0	0	0	0	3	3	2	2	1	1	1	16.972	14.758	0	1
差	9	2	4	9	4	9	0	0	1	0	0	0	0	0	1	2	1	0	0	0	0	0	0	0	0	0	0	0	0	0	0	0	0	0	0	0	0	0	3	3	2	2	1	1	1	27.107	16.812	1	0
币	4	2	3	6	4	1	1	0	0	0	0	0	0	0	0	1	0	1	3	5	2	3	1	0	0	0	0	0	0	0	0	0	0	0	0	0	0	0	1	1	1	1	0	1	1	16.436	15.395	0	0
币	4	2	3	6	4	2	1	0	0	0	1	0	0	0	0	2	1	0	0	0	0	0	0	0	0	0	0	0	0	0	0	0	0	0	0	0	0	0	3	5	2	3	1	1	1	16.972	14.758	0	1
币	4	2	3	6	4	3	0	1	0	0	0	0	0	0	0	2	1	0	0	0	0	0	0	0	0	0	0	0	0	0	0	0	0	0	0	0	0	0	3	5	2	3	1	3	3	2.391	3.893	0	0
币	4	2	3	6	4	4	0	0	1	0	0	0	0	0	0	2	1	0	0	0	0	0	0	0	0	0	0	0	0	0	0	0	0	0	0	0	0	0	3	5	2	3	1	1	1	16.972	14.758	0	1
市	5	2	4	7	4	1	1	0	0	0	0	0	0	1	0	1	0	1	3	5	2	3	1	0	0	0	0	0	0	0	0	0	0	0	0	0	0	0	2	2	2	2	0	1	1	13.88	12.495	0	0
市	5	2	4	7	4	2	0	0	1	0	0	0	0	1	0	1	0	1	3	5	2	3	1	0	0	0	0	0	0	0	0	0	0	0	0	0	0	0	2	2	2	2	0	1	1	27.107	16.812	1	0
市	5	2	4	7	4	3	1	0	0	0	1	0	0	1	0	2	1	0	0	0	0	0	0	0	0	0	0	0	0	0	0	0	0	0	0	0	0	0	3	5	2	3	1	1	1	16.972	14.758	0	1
市	5	2	4	7	4	4	0	1	0	0	0	0	0	1	0	2	1	0	0	0	0	0	0	0	0	0	0	0	0	0	0	0	0	0	0	0	0	0	3	5	2	3	1	3	3	2.391	3.893	0	0
市	5	2	4	7	4	5	0	0	1	0	0	0	0	1	0	2	1	0	0	0	0	0	0	0	0	0	0	0	0	0	0	0	0	0	0	0	0	0	3	5	2	3	1	1	1	16.972	14.758	0	1
市	5	2	4	7	4	1	1	0	0	0	0	0	0	1	0	1	0	1	3	5	2	3	1	0	0	0	0	0	0	0	0	0	0	0	0	0	0	0	2	2	2	2	0	1	1	13.88	12.495	0	0
市	5	2	4	7	4	2	0	0	1	0	0	0	0	1	0	1	0	1	3	5	2	3	1	0	0	0	0	0	0	0	0	0	0	0	0	0	0	0	2	2	2	2	0	1	1	27.107	16.812	1	0
市	5	2	4	7	4	3	1	0	0	0	1	0	0	1	0	2	1	0	0	0	0	0	0	0	0	0	0	0	0	0	0	0	0	0	0	0	0	0	3	5	2	3	1	1	1	16.972	14.758	0	1
市	5	2	4	7	4	4	0	1	0	0	0	0	0	1	0	2	1	0	0	0	0	0	0	0	0	0	0	0	0	0	0	0	0	0	0	0	0	0	3	5	2	3	1	3	3	2.391	3.893	0	0
市	5	2	4	7	4	5	0	0	1	0	0	0	0	1	0	2	1	0	0	0	0	0	0	0	0	0	0	0	0	0	0	0	0	0	0	0	0	0	3	5	2	3	1	1	1	16.972	14.758	0	1
床	7	2	4	7	4	1	1	0	0	0	0	0	0	0	1	1	0	1	4	4	4	4	1	0	0	0	0	0	0	0	0	0	0	0	0	0	0	0	3	3	3	3	1	1	1	13.88	12.495	0	0
床	7	2	4	7	4	2	0	1	0	0	0	0	0	0	1	1	0	1	4	4	4	4	1	0	0	0	0	0	0	0	0	0	0	0	0	0	0	0	3	3	3	3	1	1	1	27.107	16.812	1	0
床	7	2	4	7	4	3	0	0	1	0	0	0	0	0	1	1	0	1	4	4	4	4	1	0	0	0	0	0	0	0	0	0	0	0	0	0	0	0	3	3	3	3	1	1	1	16.436	15.395	0	0
床	7	2	4	7	4	4	1	0	0	0	0	1	0	0	1	2	1	0	0	0	0	0	0	0	0	0	0	0	0	0	0	0	0	0	0	0	0	0	4	4	4	4	1	1	1	27.107	16.812	1	0
床	7	2	4	7	4	5	0	1	0	0	0	0	0	0	1	2	1	0	0	0	0	0	0	0	0	0	0	0	0	0	0	0	0	0	0	0	0	0	4	4	4	4	1	1	1	16.972	14.758	0	1
床	7	2	4	7	4	6	0	1	0	0	0	0	0	0	1	2	1	0	0	0	0	0	0	0	0	0	0	0	0	0	0	0	0	0	0	0	0	0	4	4	4	4	1	1	1	16.436	15.395	0	0
床	7	2	4	7	4	7	0	0	1	0	0	0	0	0	1	2	1	0	0	0	0	0	0	0	0	0	0	0	0	0	0	0	0	0	0	0	0	0	4	4	4	4	1	1	1	3.311	5.696	0	0
很	9	2	5	11	4	1	1	0	0	0	0	0	1	0	0	1	0	1	6	8	4	4	1	0	0	0	0	0	0	0	0	0	0	0	0	0	0	0	3	3	2	2	0	1	1	16.436	15.395	0	0
很	9	2	5	11	4	2	0	1	0	0	0	0	1	0	0	1	0	1	6	8	4	4	1	0	0	0	0	0	0	0	0	0	0	0	0	0	0	0	3	3	2	2	0	1	1	16.436	15.395	0	0
很	9	2	5	11	4	3	0	0	1	0	0	0	1	0	0	1	0	1	6	8	4	4	1	0	0	0	0	0	0	0	0	0	0	0	0	0	0	0	3	3	2	2	0	1	1	16.972	14.758	0	1
很	9	2	5	11	4	4	1	0	0	1	0	0	1	0	0	2	1	0	0	0	0	0	0	0	0	0	0	0	0	0	0	0	0	0	0	0	0	0	6	8	4	4	1	2	2	6.531	9.221	0	0
很	9	2	5	11	4	5	0	1	0	0	0	0	1	0	0	2	1	0	0	0	0	0	0	0	0	0	0	0	0	0	0	0	0	0	0	0	0	0	6	8	4	4	1	1	1	27.107	16.812	1	0
很	9	2	5	11	4	6	0	1	0	0	0	0	1	0	0	2	1	0	0	0	0	0	0	0	0	0	0	0	0	0	0	0	0	0	0	0	0	0	6	8	4	4	1	1	1	27.107	16.812	1	0
很	9	2	5	11	4	7	0	1	0	0	0	0	1	0	0	2	1	0	0	0	0	0	0	0	0	0	0	0	0	0	0	0	0	0	0	0	0	0	6	8	4	4	1	2	2	0.748	1.281	0	0
很	9	2	5	11	4	8	0	1	0	0	0	0	1	0	0	2	1	0	0	0	0	0	0	0	0	0	0	0	0	0	0	0	0	0	0	0	0	0	6	8	4	4	1	1	1	16.436	15.395	0	0
很	9	2	5	11	4	9	0	0	1	0	0	0	1	0	0	2	1	0	0	0	0	0	0	0	0	0	0	0	0	0	0	0	0	0	0	0	0	0	6	8	4	4	1	1	1	3.311	5.696	0	0
得	11	4	5	13	5	1	1	0	0	0	0	0	1	0	0	1	0	3	4	5	3	2	1	1	1	1	1	1	3	4	3	4	1	0	0	0	0	0	3	3	2	2	0	1	1	16.436	15.395	0	0
得	11	4	5	13	5	2	0	1	0	0	0	0	1	0	0	1	0	3	4	5	3	2	1	1	1	1	1	1	3	4	3	4	1	0	0	0	0	0	3	3	2	2	0	1	1	16.436	15.395	0	0
得	11	4	5	13	5	3	0	0	1	0	0	0	1	0	0	1	0	3	4	5	3	2	1	1	1	1	1	1	3	4	3	4	1	0	0	0	0	0	3	3	2	2	0	1	1	16.972	14.758	0	1
得	11	4	5	13	5	4	1	0	0	1	0	0	1	0	0	2	0	2	1	1	1	1	1	3	4	3	4	1	0	0	0	0	0	0	0	0	0	0	4	5	3	2	1	1	1	16.972	14.758	0	1
得	11	4	5	13	5	5	0	1	0	0	0	0	1	0	0	2	0	2	1	1	1	1	1	3	4	3	4	1	0	0	0	0	0	0	0	0	0	0	4	5	3	2	1	2	2	6.531	9.221	0	0
得	11	4	5	13	5	6	0	1	0	0	0	0	1	0	0	2	0	2	1	1	1	1	1	3	4	3	4	1	0	0	0	0	0	0	0	0	0	0	4	5	3	2	1	1	1	27.107	16.812	1	0
得	11	4	5	13	5	7	0	0	1	0	0	0	1	0	0	2	0	2	1	1	1	1	1	3	4	3	4	1	0	0	0	0	0	0	0	0	0	0	4	5	3	2	1	1	1	27.107	16.812	1	0
得	11	4	5	13	5	8	1	0	0	0	1	0	1	0	0	3	0	1	3	4	3	4	1	0	0	0	0	0	0	0	0	0	0	0	0	0	0	0	1	1	1	1	1	1	1	27.107	16.812	1	0
得	11	4	5	13	5	9	1	0	0	0	1	0	1	0	0	4	1	0	0	0	0	0	0	0	0	0	0	0	0	0	0	0	0	0	0	0	0	0	3	4	3	4	1	1	1	27.107	16.812	1	0
得	11	4	5	13	5	10	0	1	0	0	0	0	1	0	0	4	1	0	0	0	0	0	0	0	0	0	0	0	0	0	0	0	0	0	0	0	0	0	3	4	3	4	1	2	2	1.939	3.256	0	1
得	11	4	5	13	5	11	0	0	1	0	0	0	1	0	0	4	1	0	0	0	0	0	0	0	0	0	0	0	0	0	0	0	0	0	0	0	0	0	3	4	3	4	1	1	1	13.88	12.495	0	0
忙	6	2	4	7	3	1	1	0	0	0	0	0	1	0	0	1	0	1	3	4	3	3	1	0	0	0	0	0	0	0	0	0	0	0	0	0	0	0	3	3	2	2	0	1	1	13.88	12.495	0	0
忙	6	2	4	7	3	2	0	1	0	0	0	0	1	0	0	1	0	1	3	4	3	3	1	0	0	0	0	0	0	0	0	0	0	0	0	0	0	0	3	3	2	2	0	1	1	13.88	12.495	0	0
忙	6	2	4	7	3	3	0	0	1	0	0	0	1	0	0	1	0	1	3	4	3	3	1	0	0	0	0	0	0	0	0	0	0	0	0	0	0	0	3	3	2	2	0	1	1	16.972	14.758	0	1
忙	6	2	4	7	3	4	1	0	0	1	0	0	1	0	0	2	1	0	0	0	0	0	0	0	0	0	0	0	0	0	0	0	0	0	0	0	0	0	3	4	3	3	1	1	1	13.88	12.495	0	0
忙	6	2	4	7	3	5	0	1	0	0	0	0	1	0	0	2	1	0	0	0	0	0	0	0	0	0	0	0	0	0	0	0	0	0	0	0	0	0	3	4	3	3	1	1	1	27.107	16.812	1	0
忙	6	2	4	7	3	6	0	0	1	0	0	0	1	0	0	2	1	0	0	0	0	0	0	0	0	0	0	0	0	0	0	0	0	0	0	0	0	0	3	4	3	3	1	2	2	0.568	0.932	0	0
忙	6	2	4	7	3	1	1	0	0	0	0	0	1	0	0	1	0	1	3	4	3	3	1	0	0	0	0	0	0	0	0	0	0	0	0	0	0	0	3	3	2	2	0	1	1	13.88	12.495	0	0
忙	6	2	4	7	3	2	0	1	0	0	0	0	1	0	0	1	0	1	3	4	3	3	1	0	0	0	0	0	0	0	0	0	0	0	0	0	0	0	3	3	2	2	0	1	1	13.88	12.495	0	0
忙	6	2	4	7	3	3	0	0	1	0	0	0	1	0	0	1	0	1	3	4	3	3	1	0	0	0	0	0	0	0	0	0	0	0	0	0	0	0	3	3	2	2	0	1	1	16.972	14.758	0	1
忙	6	2	4	7	3	4	1	0	0	1	0	0	1	0	0	2	1	0	0	0	0	0	0	0	0	0	0	0	0	0	0	0	0	0	0	0	0	0	3	4	3	3	1	1	1	13.88	12.495	0	0
忙	6	2	4	7	3	5	0	1	0	0	0	0	1	0	0	2	1	0	0	0	0	0	0	0	0	0	0	0	0	0	0	0	0	0	0	0	0	0	3	4	3	3	1	1	1	27.107	16.812	1	0
忙	6	2	4	7	3	6	0	0	1	0	0	0	1	0	0	2	1	0	0	0	0	0	0	0	0	0	0	0	0	0	0	0	0	0	0	0	0	0	3	4	3	3	1	2	2	0.568	0.932	0	0
息	10	2	5	12	5	1	1	0	0	0	0	0	0	1	0	1	0	1	4	5	2	3	1	0	0	0	0	0	0	0	0	0	0	0	0	0	0	0	6	7	4	3	1	1	1	16.436	15.395	0	0
息	10	2	5	12	5	2	0	1	0	0	0	0	0	1	0	1	0	1	4	5	2	3	1	0	0	0	0	0	0	0	0	0	0	0	0	0	0	0	6	7	4	3	1	1	1	16.972	14.758	0	1
息	10	2	5	12	5	3	0	1	0	0	0	0	0	1	0	1	0	1	4	5	2	3	1	0	0	0	0	0	0	0	0	0	0	0	0	0	0	0	6	7	4	3	1	2	2	6.531	9.221	0	0
息	10	2	5	12	5	4	0	1	0	0	0	0	0	1	0	1	0	1	4	5	2	3	1	0	0	0	0	0	0	0	0	0	0	0	0	0	0	0	6	7	4	3	1	1	1	27.107	16.812	1	0
息	10	2	5	12	5	5	0	1	0	0	0	0	0	1	0	1	0	1	4	5	2	3	1	0	0	0	0	0	0	0	0	0	0	0	0	0	0	0	6	7	4	3	1	1	1	27.107	16.812	1	0
息	10	2	5	12	5	6	0	0	1	0	0	0	0	1	0	1	0	1	4	5	2	3	1	0	0	0	0	0	0	0	0	0	0	0	0	0	0	0	6	7	4	3	1	1	1	27.107	16.812	1	0
息	10	2	5	12	5	7	1	0	0	0	1	0	0	1	0	2	1	0	0	0	0	0	0	0	0	0	0	0	0	0	0	0	0	0	0	0	0	0	4	5	2	3	1	1	1	13.88	12.495	0	0
息	10	2	5	12	5	8	0	1	0	0	0	0	0	1	0	2	1	0	0	0	0	0	0	0	0	0	0	0	0	0	0	0	0	0	0	0	0	0	4	5	2	3	1	2	2	0	0	0	0
息	10	2	5	12	5	9	0	1	0	0	0	0	0	1	0	2	1	0	0	0	0	0	0	0	0	0	0	0	0	0	0	0	0	0	0	0	0	0	4	5	2	3	1	1	1	13.88	12.495	0	0
息	10	2	5	12	5	10	0	0	1	0	0	0	0	1	0	2	1	0	0	0	0	0	0	0	0	0	0	0	0	0	0	0	0	0	0	0	0	0	4	5	2	3	1	1	1	13.88	12.495	0	0
支	4	2	4	5	4	1	1	0	0	0	0	0	0	1	0	1	0	1	2	3	2	3	1	0	0	0	0	0	0	0	0	0	0	0	0	0	0	0	2	2	2	2	1	1	1	27.107	16.812	1	0
支	4	2	4	5	4	2	0	0	1	0	0	0	0	1	0	1	0	1	2	3	2	3	1	0	0	0	0	0	0	0	0	0	0	0	0	0	0	0	2	2	2	2	1	1	1	16.972	14.758	0	1
支	4	2	4	5	4	3	1	0	0	0	1	0	0	1	0	2	1	0	0	0	0	0	0	0	0	0	0	0	0	0	0	0	0	0	0	0	0	0	2	3	2	3	1	2	2	1.107	1.79	0	0
支	4	2	4	5	4	4	0	0	1	0	0	0	0	1	0	2	1	0	0	0	0	0	0	0	0	0	0	0	0	0	0	0	0	0	0	0	0	0	2	3	2	3	1	1	1	3.311	5.696	0	0
早	6	2	3	7	2	1	1	0	0	0	0	0	0	1	0	1	0	1	2	2	2	2	1	0	0	0	0	0	0	0	0	0	0	0	0	0	0	0	4	5	3	2	1	1	1	16.972	14.758	0	1
早	6	2	3	7	2	2	0	1	0	0	0	0	0	1	0	1	0	1	2	2	2	2	1	0	0	0	0	0	0	0	0	0	0	0	0	0	0	0	4	5	3	2	1	2	2	6.531	9.221	0	0
早	6	2	3	7	2	3	0	1	0	0	0	0	0	1	0	1	0	1	2	2	2	2	1	0	0	0	0	0	0	0	0	0	0	0	0	0	0	0	4	5	3	2	1	1	1	27.107	16.812	1	0
早	6	2	3	7	2	4	0	0	1	0	0	0	0	1	0	1	0	1	2	2	2	2	1	0	0	0	0	0	0	0	0	0	0	0	0	0	0	0	4	5	3	2	1	1	1	27.107	16.812	1	0
早	6	2	3	7	2	5	1	0	0	0	1	0	0	1	0	2	1	0	0	0	0	0	0	0	0	0	0	0	0	0	0	0	0	0	0	0	0	0	2	2	2	2	1	1	1	27.107	16.812	1	0
早	6	2	3	7	2	6	0	0	1	0	0	0	0	1	0	2	1	0	0	0	0	0	0	0	0	0	0	0	0	0	0	0	0	0	0	0	0	0	2	2	2	2	1	1	1	16.972	14.758	0	1
星	9	2	4	10	3	1	1	0	0	0	0	0	0	1	0	1	0	1	5	5	3	3	1	0	0	0	0	0	0	0	0	0	0	0	0	0	0	0	4	5	3	2	1	1	1	16.972	14.758	0	1
星	9	2	4	10	3	2	0	1	0	0	0	0	0	1	0	1	0	1	5	5	3	3	1	0	0	0	0	0	0	0	0	0	0	0	0	0	0	0	4	5	3	2	1	2	2	6.531	9.221	0	0
星	9	2	4	10	3	3	0	1	0	0	0	0	0	1	0	1	0	1	5	5	3	3	1	0	0	0	0	0	0	0	0	0	0	0	0	0	0	0	4	5	3	2	1	1	1	27.107	16.812	1	0
星	9	2	4	10	3	4	0	0	1	0	0	0	0	1	0	1	0	1	5	5	3	3	1	0	0	0	0	0	0	0	0	0	0	0	0	0	0	0	4	5	3	2	1	1	1	27.107	16.812	1	0
星	9	2	4	10	3	5	1	0	0	0	1	0	0	1	0	2	1	0	0	0	0	0	0	0	0	0	0	0	0	0	0	0	0	0	0	0	0	0	5	5	3	3	1	1	1	16.436	15.395	0	0
星	9	2	4	10	3	6	0	1	0	0	0	0	0	1	0	2	1	0	0	0	0	0	0	0	0	0	0	0	0	0	0	0	0	0	0	0	0	0	5	5	3	3	1	1	1	27.107	16.812	1	0
星	9	2	4	10	3	7	0	1	0	0	0	0	0	1	0	2	1	0	0	0	0	0	0	0	0	0	0	0	0	0	0	0	0	0	0	0	0	0	5	5	3	3	1	1	1	27.107	16.812	1	0
星	9	2	4	10	3	8	0	1	0	0	0	0	0	1	0	2	1	0	0	0	0	0	0	0	0	0	0	0	0	0	0	0	0	0	0	0	0	0	5	5	3	3	1	1	1	16.972	14.758	0	1
星	9	2	4	10	3	9	0	0	1	0	0	0	0	1	0	2	1	0	0	0	0	0	0	0	0	0	0	0	0	0	0	0	0	0	0	0	0	0	5	5	3	3	1	1	1	27.107	16.812	1	0
昨	9	2	4	10	3	1	1	0	0	0	0	0	1	0	0	1	0	1	5	5	3	3	1	0	0	0	0	0	0	0	0	0	0	0	0	0	0	0	4	5	3	2	1	1	1	16.972	14.758	0	1
昨	9	2	4	10	3	2	0	1	0	0	0	0	1	0	0	1	0	1	5	5	3	3	1	0	0	0	0	0	0	0	0	0	0	0	0	0	0	0	4	5	3	2	1	2	2	6.531	9.221	0	0
昨	9	2	4	10	3	3	0	1	0	0	0	0	1	0	0	1	0	1	5	5	3	3	1	0	0	0	0	0	0	0	0	0	0	0	0	0	0	0	4	5	3	2	1	1	1	27.107	16.812	1	0
昨	9	2	4	10	3	4	0	0	1	0	0	0	1	0	0	1	0	1	5	5	3	3	1	0	0	0	0	0	0	0	0	0	0	0	0	0	0	0	4	5	3	2	1	1	1	27.107	16.812	1	0
昨	9	2	4	10	3	5	1	0	0	1	0	0	1	0	0	2	1	0	0	0	0	0	0	0	0	0	0	0	0	0	0	0	0	0	0	0	0	0	5	5	3	3	1	1	1	16.436	15.395	0	0
昨	9	2	4	10	3	6	0	1	0	0	0	0	1	0	0	2	1	0	0	0	0	0	0	0	0	0	0	0	0	0	0	0	0	0	0	0	0	0	5	5	3	3	1	1	1	27.107	16.812	1	0
昨	9	2	4	10	3	7	0	1	0	0	0	0	1	0	0	2	1	0	0	0	0	0	0	0	0	0	0	0	0	0	0	0	0	0	0	0	0	0	5	5	3	3	1	1	1	16.972	14.758	0	1
昨	9	2	4	10	3	8	0	1	0	0	0	0	1	0	0	2	1	0	0	0	0	0	0	0	0	0	0	0	0	0	0	0	0	0	0	0	0	0	5	5	3	3	1	1	1	27.107	16.812	1	0
昨	9	2	4	10	3	9	0	0	1	0	0	0	1	0	0	2	1	0	0	0	0	0	0	0	0	0	0	0	0	0	0	0	0	0	0	0	0	0	5	5	3	3	1	1	1	27.107	16.812	1	0
昨	9	2	4	10	3	1	1	0	0	0	0	0	1	0	0	1	0	1	5	5	3	3	1	0	0	0	0	0	0	0	0	0	0	0	0	0	0	0	4	5	3	2	1	1	1	16.972	14.758	0	1
昨	9	2	4	10	3	2	0	1	0	0	0	0	1	0	0	1	0	1	5	5	3	3	1	0	0	0	0	0	0	0	0	0	0	0	0	0	0	0	4	5	3	2	1	2	2	6.531	9.221	0	0
昨	9	2	4	10	3	3	0	1	0	0	0	0	1	0	0	1	0	1	5	5	3	3	1	0	0	0	0	0	0	0	0	0	0	0	0	0	0	0	4	5	3	2	1	1	1	27.107	16.812	1	0
昨	9	2	4	10	3	4	0	0	1	0	0	0	1	0	0	1	0	1	5	5	3	3	1	0	0	0	0	0	0	0	0	0	0	0	0	0	0	0	4	5	3	2	1	1	1	27.107	16.812	1	0
昨	9	2	4	10	3	5	1	0	0	1	0	0	1	0	0	2	1	0	0	0	0	0	0	0	0	0	0	0	0	0	0	0	0	0	0	0	0	0	5	5	3	3	1	1	1	16.436	15.395	0	0
昨	9	2	4	10	3	6	0	1	0	0	0	0	1	0	0	2	1	0	0	0	0	0	0	0	0	0	0	0	0	0	0	0	0	0	0	0	0	0	5	5	3	3	1	1	1	27.107	16.812	1	0
昨	9	2	4	10	3	7	0	1	0	0	0	0	1	0	0	2	1	0	0	0	0	0	0	0	0	0	0	0	0	0	0	0	0	0	0	0	0	0	5	5	3	3	1	1	1	16.972	14.758	0	1
昨	9	2	4	10	3	8	0	1	0	0	0	0	1	0	0	2	1	0	0	0	0	0	0	0	0	0	0	0	0	0	0	0	0	0	0	0	0	0	5	5	3	3	1	1	1	27.107	16.812	1	0
昨	9	2	4	10	3	9	0	0	1	0	0	0	1	0	0	2	1	0	0	0	0	0	0	0	0	0	0	0	0	0	0	0	0	0	0	0	0	0	5	5	3	3	1	1	1	27.107	16.812	1	0
期	12	2	5	14	5	1	1	0	0	0	0	0	1	0	0	1	0	1	4	6	3	4	1	0	0	0	0	0	0	0	0	0	0	0	0	0	0	0	8	8	4	4	1	1	1	27.107	16.812	1	0
期	12	2	5	14	5	2	0	1	0	0	0	0	1	0	0	1	0	1	4	6	3	4	1	0	0	0	0	0	0	0	0	0	0	0	0	0	0	0	8	8	4	4	1	1	1	16.972	14.758	0	1
期	12	2	5	14	5	3	0	1	0	0	0	0	1	0	0	1	0	1	4	6	3	4	1	0	0	0	0	0	0	0	0	0	0	0	0	0	0	0	8	8	4	4	1	1	1	16.972	14.758	0	1
期	12	2	5	14	5	4	0	1	0	0	0	0	1	0	0	1	0	1	4	6	3	4	1	0	0	0	0	0	0	0	0	0	0	0	0	0	0	0	8	8	4	4	1	1	1	27.107	16.812	1	0
期	12	2	5	14	5	5	0	1	0	0	0	0	1	0	0	1	0	1	4	6	3	4	1	0	0	0	0	0	0	0	0	0	0	0	0	0	0	0	8	8	4	4	1	1	1	27.107	16.812	1	0
期	12	2	5	14	5	6	0	1	0	0	0	0	1	0	0	1	0	1	4	6	3	4	1	0	0	0	0	0	0	0	0	0	0	0	0	0	0	0	8	8	4	4	1	1	1	27.107	16.812	1	0
期	12	2	5	14	5	7	0	1	0	0	0	0	1	0	0	1	0	1	4	6	3	4	1	0	0	0	0	0	0	0	0	0	0	0	0	0	0	0	8	8	4	4	1	1	1	16.436	15.395	0	0
期	12	2	5	14	5	8	0	0	1	0	0	0	1	0	0	1	0	1	4	6	3	4	1	0	0	0	0	0	0	0	0	0	0	0	0	0	0	0	8	8	4	4	1	1	1	13.88	12.495	0	0
期	12	2	5	14	5	9	1	0	0	1	0	0	1	0	0	2	1	0	0	0	0	0	0	0	0	0	0	0	0	0	0	0	0	0	0	0	0	0	4	6	3	4	1	1	1	16.436	15.395	0	0
期	12	2	5	14	5	10	0	1	0	0	0	0	1	0	0	2	1	0	0	0	0	0	0	0	0	0	0	0	0	0	0	0	0	0	0	0	0	0	4	6	3	4	1	3	3	2.391	3.893	0	0
期	12	2	5	14	5	11	0	1	0	0	0	0	1	0	0	2	1	0	0	0	0	0	0	0	0	0	0	0	0	0	0	0	0	0	0	0	0	0	4	6	3	4	1	1	1	27.107	16.812	1	0
期	12	2	5	14	5	12	0	0	1	0	0	0	1	0	0	2	1	0	0	0	0	0	0	0	0	0	0	0	0	0	0	0	0	0	0	0	0	0	4	6	3	4	1	1	1	27.107	16.812	1	0
机	6	2	5	9	5	1	1	0	0	0	0	0	1	0	0	1	0	1	2	5	2	4	1	0	0	0	0	0	0	0	0	0	0	0	0	0	0	0	4	4	4	4	1	1	1	27.107	16.812	1	0
机	6	2	5	9	5	2	0	1	0	0	0	0	1	0	0	1	0	1	2	5	2	4	1	0	0	0	0	0	0	0	0	0	0	0	0	0	0	0	4	4	4	4	1	1	1	16.972	14.758	0	1
机	6	2	5	9	5	3	0	1	0	0	0	0	1	0	0	1	0	1	2	5	2	4	1	0	0	0	0	0	0	0	0	0	0	0	0	0	0	0	4	4	4	4	1	1	1	16.436	15.395	0	0
机	6	2	5	9	5	4	0	0	1	0	0	0	1	0	0	1	0	1	2	5	2	4	1	0	0	0	0	0	0	0	0	0	0	0	0	0	0	0	4	4	4	4	1	1	1	13.88	12.495	0	0
机	6	2	5	9	5	5	1	0	0	1	0	0	1	0	0	2	1	0	0	0	0	0	0	0	0	0	0	0	0	0	0	0	0	0	0	0	0	0	2	5	2	4	1	1	1	16.436	15.395	0	0
机	6	2	5	9	5	6	0	0	1	0	0	0	1	0	0	2	1	0	0	0	0	0	0	0	0	0	0	0	0	0	0	0	0	0	0	0	0	0	2	5	2	4	1	4	3	0.166	0.288	0	0
机	6	2	5	9	5	1	1	0	0	0	0	0	1	0	0	1	0	1	2	5	2	4	1	0	0	0	0	0	0	0	0	0	0	0	0	0	0	0	4	4	4	4	1	1	1	27.107	16.812	1	0
机	6	2	5	9	5	2	0	1	0	0	0	0	1	0	0	1	0	1	2	5	2	4	1	0	0	0	0	0	0	0	0	0	0	0	0	0	0	0	4	4	4	4	1	1	1	16.972	14.758	0	1
机	6	2	5	9	5	3	0	1	0	0	0	0	1	0	0	1	0	1	2	5	2	4	1	0	0	0	0	0	0	0	0	0	0	0	0	0	0	0	4	4	4	4	1	1	1	16.436	15.395	0	0
机	6	2	5	9	5	4	0	0	1	0	0	0	1	0	0	1	0	1	2	5	2	4	1	0	0	0	0	0	0	0	0	0	0	0	0	0	0	0	4	4	4	4	1	1	1	13.88	12.495	0	0
机	6	2	5	9	5	5	1	0	0	1	0	0	1	0	0	2	1	0	0	0	0	0	0	0	0	0	0	0	0	0	0	0	0	0	0	0	0	0	2	5	2	4	1	1	1	16.436	15.395	0	0
机	6	2	5	9	5	6	0	0	1	0	0	0	1	0	0	2	1	0	0	0	0	0	0	0	0	0	0	0	0	0	0	0	0	0	0	0	0	0	2	5	2	4	1	4	3	0.166	0.288	0	0
条	7	2	4	9	5	1	1	0	0	0	0	0	0	0	1	1	0	1	4	4	4	4	1	0	0	0	0	0	0	0	0	0	0	0	0	0	0	0	3	4	3	3	0	1	1	16.436	15.395	0	0
条	7	2	4	9	5	2	0	1	0	0	0	0	0	0	1	1	0	1	4	4	4	4	1	0	0	0	0	0	0	0	0	0	0	0	0	0	0	0	3	4	3	3	0	2	2	1.107	1.79	0	0
条	7	2	4	9	5	3	0	0	1	0	0	0	0	0	1	1	0	1	4	4	4	4	1	0	0	0	0	0	0	0	0	0	0	0	0	0	0	0	3	4	3	3	0	1	1	3.311	5.696	0	0
条	7	2	4	9	5	4	1	0	0	0	1	0	0	0	1	2	1	0	0	0	0	0	0	0	0	0	0	0	0	0	0	0	0	0	0	0	0	0	4	4	4	4	1	1	1	27.107	16.812	1	0
条	7	2	4	9	5	5	0	1	0	0	0	0	0	0	1	2	1	0	0	0	0	0	0	0	0	0	0	0	0	0	0	0	0	0	0	0	0	0	4	4	4	4	1	2	2	1.939	3.256	0	1
条	7	2	4	9	5	6	0	1	0	0	0	0	0	0	1	2	1	0	0	0	0	0	0	0	0	0	0	0	0	0	0	0	0	0	0	0	0	0	4	4	4	4	1	1	1	16.436	15.395	0	0
条	7	2	4	9	5	7	0	0	1	0	0	0	0	0	1	2	1	0	0	0	0	0	0	0	0	0	0	0	0	0	0	0	0	0	0	0	0	0	4	4	4	4	1	1	1	13.88	12.495	0	0
汉	5	2	3	6	3	1	1	0	0	0	0	0	1	0	0	1	0	1	2	3	2	3	1	0	0	0	0	0	0	0	0	0	0	0	0	0	0	0	3	3	2	2	0	1	1	13.88	12.495	0	0
汉	5	2	3	6	3	2	0	1	0	0	0	0	1	0	0	1	0	1	2	3	2	3	1	0	0	0	0	0	0	0	0	0	0	0	0	0	0	0	3	3	2	2	0	1	1	13.88	12.495	0	0
汉	5	2	3	6	3	3	0	0	1	0	0	0	1	0	0	1	0	1	2	3	2	3	1	0	0	0	0	0	0	0	0	0	0	0	0	0	0	0	3	3	2	2	0	1	1	2.814	4.69	0	0
汉	5	2	3	6	3	4	1	0	0	1	0	0	1	0	0	2	1	0	0	0	0	0	0	0	0	0	0	0	0	0	0	0	0	0	0	0	0	0	2	3	2	3	1	2	2	1.107	1.79	0	0
汉	5	2	3	6	3	5	0	0	1	0	0	0	1	0	0	2	1	0	0	0	0	0	0	0	0	0	0	0	0	0	0	0	0	0	0	0	0	0	2	3	2	3	1	1	1	3.311	5.696	0	0
池	6	2	4	10	4	1	1	0	0	0	0	0	1	0	0	1	0	1	3	7	2	3	1	0	0	0	0	0	0	0	0	0	0	0	0	0	0	0	3	3	2	2	0	1	1	13.88	12.495	0	0
池	6	2	4	10	4	2	0	1	0	0	0	0	1	0	0	1	0	1	3	7	2	3	1	0	0	0	0	0	0	0	0	0	0	0	0	0	0	0	3	3	2	2	0	1	1	13.88	12.495	0	0
池	6	2	4	10	4	3	0	0	1	0	0	0	1	0	0	1	0	1	3	7	2	3	1	0	0	0	0	0	0	0	0	0	0	0	0	0	0	0	3	3	2	2	0	1	1	2.814	4.69	0	0
池	6	2	4	10	4	4	1	0	0	1	0	0	1	0	0	2	1	0	0	0	0	0	0	0	0	0	0	0	0	0	0	0	0	0	0	0	0	0	3	7	2	3	1	3	3	2.391	3.893	0	0
池	6	2	4	10	4	5	0	1	0	0	0	0	1	0	0	2	1	0	0	0	0	0	0	0	0	0	0	0	0	0	0	0	0	0	0	0	0	0	3	7	2	3	1	1	1	16.972	14.758	0	1
池	6	2	4	10	4	6	0	0	1	0	0	0	1	0	0	2	1	0	0	0	0	0	0	0	0	0	0	0	0	0	0	0	0	0	0	0	0	0	3	7	2	3	1	3	3	1.231	2.078	0	0
油	8	2	4	9	3	1	1	0	0	0	0	0	1	0	0	1	0	1	5	6	3	2	1	0	0	0	0	0	0	0	0	0	0	0	0	0	0	0	3	3	2	2	0	1	1	13.88	12.495	0	0
油	8	2	4	9	3	2	0	1	0	0	0	0	1	0	0	1	0	1	5	6	3	2	1	0	0	0	0	0	0	0	0	0	0	0	0	0	0	0	3	3	2	2	0	1	1	13.88	12.495	0	0
油	8	2	4	9	3	3	0	0	1	0	0	0	1	0	0	1	0	1	5	6	3	2	1	0	0	0	0	0	0	0	0	0	0	0	0	0	0	0	3	3	2	2	0	1	1	2.814	4.69	0	0
油	8	2	4	9	3	4	1	0	0	1	0	0	1	0	0	2	1	0	0	0	0	0	0	0	0	0	0	0	0	0	0	0	0	0	0	0	0	0	5	6	3	2	1	1	1	16.972	14.758	0	1
油	8	2	4	9	3	5	0	1	0	0	0	0	1	0	0	2	1	0	0	0	0	0	0	0	0	0	0	0	0	0	0	0	0	0	0	0	0	0	5	6	3	2	1	2	2	6.531	9.221	0	0
油	8	2	4	9	3	6	0	1	0	0	0	0	1	0	0	2	1	0	0	0	0	0	0	0	0	0	0	0	0	0	0	0	0	0	0	0	0	0	5	6	3	2	1	1	1	27.107	16.812	1	0
油	8	2	4	9	3	7	0	1	0	0	0	0	1	0	0	2	1	0	0	0	0	0	0	0	0	0	0	0	0	0	0	0	0	0	0	0	0	0	5	6	3	2	1	1	1	16.972	14.758	0	1
油	8	2	4	9	3	8	0	0	1	0	0	0	1	0	0	2	1	0	0	0	0	0	0	0	0	0	0	0	0	0	0	0	0	0	0	0	0	0	5	6	3	2	1	1	1	27.107	16.812	1	0
法	8	2	4	9	4	1	1	0	0	0	0	0	1	0	0	1	0	1	5	6	4	4	1	0	0	0	0	0	0	0	0	0	0	0	0	0	0	0	3	3	2	2	0	1	1	13.88	12.495	0	0
法	8	2	4	9	4	2	0	1	0	0	0	0	1	0	0	1	0	1	5	6	4	4	1	0	0	0	0	0	0	0	0	0	0	0	0	0	0	0	3	3	2	2	0	1	1	13.88	12.495	0	0
法	8	2	4	9	4	3	0	0	1	0	0	0	1	0	0	1	0	1	5	6	4	4	1	0	0	0	0	0	0	0	0	0	0	0	0	0	0	0	3	3	2	2	0	1	1	2.814	4.69	0	0
法	8	2	4	9	4	4	1	0	0	1	0	0	1	0	0	2	1	0	0	0	0	0	0	0	0	0	0	0	0	0	0	0	0	0	0	0	0	0	5	6	4	4	1	1	1	27.107	16.812	1	0
法	8	2	4	9	4	5	0	1	0	0	0	0	1	0	0	2	1	0	0	0	0	0	0	0	0	0	0	0	0	0	0	0	0	0	0	0	0	0	5	6	4	4	1	1	1	16.972	14.758	0	1
法	8	2	4	9	4	6	0	1	0	0	0	0	1	0	0	2	1	0	0	0	0	0	0	0	0	0	0	0	0	0	0	0	0	0	0	0	0	0	5	6	4	4	1	1	1	27.107	16.812	1	0
法	8	2	4	9	4	7	0	1	0	0	0	0	1	0	0	2	1	0	0	0	0	0	0	0	0	0	0	0	0	0	0	0	0	0	0	0	0	0	5	6	4	4	1	2	2	1.114	1.226	0	0
法	8	2	4	9	4	8	0	0	1	0	0	0	1	0	0	2	1	0	0	0	0	0	0	0	0	0	0	0	0	0	0	0	0	0	0	0	0	0	5	6	4	4	1	1	1	13.88	12.495	0	0
法	8	2	4	9	4	1	1	0	0	0	0	0	1	0	0	1	0	1	5	6	4	4	1	0	0	0	0	0	0	0	0	0	0	0	0	0	0	0	3	3	2	2	0	1	1	13.88	12.495	0	0
法	8	2	4	9	4	2	0	1	0	0	0	0	1	0	0	1	0	1	5	6	4	4	1	0	0	0	0	0	0	0	0	0	0	0	0	0	0	0	3	3	2	2	0	1	1	13.88	12.495	0	0
法	8	2	4	9	4	3	0	0	1	0	0	0	1	0	0	1	0	1	5	6	4	4	1	0	0	0	0	0	0	0	0	0	0	0	0	0	0	0	3	3	2	2	0	1	1	2.814	4.69	0	0
法	8	2	4	9	4	4	1	0	0	1	0	0	1	0	0	2	1	0	0	0	0	0	0	0	0	0	0	0	0	0	0	0	0	0	0	0	0	0	5	6	4	4	1	1	1	27.107	16.812	1	0
法	8	2	4	9	4	5	0	1	0	0	0	0	1	0	0	2	1	0	0	0	0	0	0	0	0	0	0	0	0	0	0	0	0	0	0	0	0	0	5	6	4	4	1	1	1	16.972	14.758	0	1
法	8	2	4	9	4	6	0	1	0	0	0	0	1	0	0	2	1	0	0	0	0	0	0	0	0	0	0	0	0	0	0	0	0	0	0	0	0	0	5	6	4	4	1	1	1	27.107	16.812	1	0
法	8	2	4	9	4	7	0	1	0	0	0	0	1	0	0	2	1	0	0	0	0	0	0	0	0	0	0	0	0	0	0	0	0	0	0	0	0	0	5	6	4	4	1	2	2	1.114	1.226	0	0
法	8	2	4	9	4	8	0	0	1	0	0	0	1	0	0	2	1	0	0	0	0	0	0	0	0	0	0	0	0	0	0	0	0	0	0	0	0	0	5	6	4	4	1	1	1	13.88	12.495	0	0
流	10	4	5	13	5	1	1	0	0	0	0	0	1	0	0	1	0	3	2	2	2	2	0	2	3	2	3	0	3	5	3	4	0	0	0	0	0	0	3	3	2	2	0	1	1	13.88	12.495	0	0
流	10	4	5	13	5	2	0	1	0	0	0	0	1	0	0	1	0	3	2	2	2	2	0	2	3	2	3	0	3	5	3	4	0	0	0	0	0	0	3	3	2	2	0	1	1	13.88	12.495	0	0
流	10	4	5	13	5	3	0	0	1	0	0	0	1	0	0	1	0	3	2	2	2	2	0	2	3	2	3	0	3	5	3	4	0	0	0	0	0	0	3	3	2	2	0	1	1	2.814	4.69	0	0
流	10	4	5	13	5	4	1	0	0	1	0	0	1	0	0	2	0	2	2	3	2	3	0	3	5	3	4	0	0	0	0	0	0	0	0	0	0	0	2	2	2	2	0	1	1	13.88	12.495	0	0
流	10	4	5	13	5	5	0	0	1	0	0	0	1	0	0	2	0	2	2	3	2	3	0	3	5	3	4	0	0	0	0	0	0	0	0	0	0	0	2	2	2	2	0	1	1	27.107	16.812	1	0
流	10	4	5	13	5	6	1	0	0	0	1	0	1	0	0	3	0	1	3	5	3	4	0	0	0	0	0	0	0	0	0	0	0	0	0	0	0	0	2	3	2	3	0	2	2	1.114	1.226	0	0
流	10	4	5	13	5	7	0	0	1	0	0	0	1	0	0	3	0	1	3	5	3	4	0	0	0	0	0	0	0	0	0	0	0	0	0	0	0	0	2	3	2	3	0	1	1	13.88	12.495	0	0
流	10	4	5	13	5	8	1	0	0	0	1	0	1	0	0	4	1	0	0	0	0	0	0	0	0	0	0	0	0	0	0	0	0	0	0	0	0	0	3	5	3	4	0	1	1	16.436	15.395	0	0
流	10	4	5	13	5	9	0	1	0	0	0	0	1	0	0	4	1	0	0	0	0	0	0	0	0	0	0	0	0	0	0	0	0	0	0	0	0	0	3	5	3	4	0	1	1	16.972	14.758	0	1
流	10	4	5	13	5	10	0	0	1	0	0	0	1	0	0	4	1	0	0	0	0	0	0	0	0	0	0	0	0	0	0	0	0	0	0	0	0	0	3	5	3	4	0	3	3	1.231	2.078	0	0
流	10	4	5	13	5	1	1	0	0	0	0	0	1	0	0	1	0	3	2	2	2	2	0	2	3	2	3	0	3	5	3	4	0	0	0	0	0	0	3	3	2	2	0	1	1	13.88	12.495	0	0
流	10	4	5	13	5	2	0	1	0	0	0	0	1	0	0	1	0	3	2	2	2	2	0	2	3	2	3	0	3	5	3	4	0	0	0	0	0	0	3	3	2	2	0	1	1	13.88	12.495	0	0
流	10	4	5	13	5	3	0	0	1	0	0	0	1	0	0	1	0	3	2	2	2	2	0	2	3	2	3	0	3	5	3	4	0	0	0	0	0	0	3	3	2	2	0	1	1	2.814	4.69	0	0
流	10	4	5	13	5	4	1	0	0	1	0	0	1	0	0	2	0	2	2	3	2	3	0	3	5	3	4	0	0	0	0	0	0	0	0	0	0	0	2	2	2	2	0	1	1	13.88	12.495	0	0
流	10	4	5	13	5	5	0	0	1	0	0	0	1	0	0	2	0	2	2	3	2	3	0	3	5	3	4	0	0	0	0	0	0	0	0	0	0	0	2	2	2	2	0	1	1	27.107	16.812	1	0
流	10	4	5	13	5	6	1	0	0	0	1	0	1	0	0	3	0	1	3	5	3	4	0	0	0	0	0	0	0	0	0	0	0	0	0	0	0	0	2	3	2	3	0	2	2	1.114	1.226	0	0
流	10	4	5	13	5	7	0	0	1	0	0	0	1	0	0	3	0	1	3	5	3	4	0	0	0	0	0	0	0	0	0	0	0	0	0	0	0	0	2	3	2	3	0	1	1	13.88	12.495	0	0
流	10	4	5	13	5	8	1	0	0	0	1	0	1	0	0	4	1	0	0	0	0	0	0	0	0	0	0	0	0	0	0	0	0	0	0	0	0	0	3	5	3	4	0	1	1	16.436	15.395	0	0
流	10	4	5	13	5	9	0	1	0	0	0	0	1	0	0	4	1	0	0	0	0	0	0	0	0	0	0	0	0	0	0	0	0	0	0	0	0	0	3	5	3	4	0	1	1	16.972	14.758	0	1
流	10	4	5	13	5	10	0	0	1	0	0	0	1	0	0	4	1	0	0	0	0	0	0	0	0	0	0	0	0	0	0	0	0	0	0	0	0	0	3	5	3	4	0	3	3	1.231	2.078	0	0
爸	8	2	5	11	5	1	1	0	0	0	0	0	0	0	1	1	0	1	4	7	3	3	1	0	0	0	0	0	0	0	0	0	0	0	0	0	0	0	4	4	2	2	1	1	1	16.436	15.395	0	0
爸	8	2	5	11	5	2	0	1	0	0	0	0	0	0	1	1	0	1	4	7	3	3	1	0	0	0	0	0	0	0	0	0	0	0	0	0	0	0	4	4	2	2	1	1	1	13.88	12.495	0	0
爸	8	2	5	11	5	3	0	1	0	0	0	0	0	0	1	1	0	1	4	7	3	3	1	0	0	0	0	0	0	0	0	0	0	0	0	0	0	0	4	4	2	2	1	1	1	16.436	15.395	0	0
爸	8	2	5	11	5	4	0	0	1	0	0	0	0	0	1	1	0	1	4	7	3	3	1	0	0	0	0	0	0	0	0	0	0	0	0	0	0	0	4	4	2	2	1	1	1	3.311	5.696	0	0
爸	8	2	5	11	5	5	1	0	0	0	1	0	0	0	1	2	1	0	0	0	0	0	0	0	0	0	0	0	0	0	0	0	0	0	0	0	0	0	4	7	3	3	1	2	2	6.531	9.221	0	0
爸	8	2	5	11	5	6	0	1	0	0	0	0	0	0	1	2	1	0	0	0	0	0	0	0	0	0	0	0	0	0	0	0	0	0	0	0	0	0	4	7	3	3	1	1	1	16.972	14.758	0	1
爸	8	2	5	11	5	7	0	1	0	0	0	0	0	0	1	2	1	0	0	0	0	0	0	0	0	0	0	0	0	0	0	0	0	0	0	0	0	0	4	7	3	3	1	1	1	27.107	16.812	1	0
爸	8	2	5	11	5	8	0	0	1	0	0	0	0	0	1	2	1	0	0	0	0	0	0	0	0	0	0	0	0	0	0	0	0	0	0	0	0	0	4	7	3	3	1	3	3	1.231	2.078	0	0
物	8	2	4	10	4	1	1	0	0	0	0	0	1	0	0	1	0	1	4	6	2	4	1	0	0	0	0	0	0	0	0	0	0	0	0	0	0	0	4	4	3	3	1	1	1	16.436	15.395	0	0
物	8	2	4	10	4	2	0	1	0	0	0	0	1	0	0	1	0	1	4	6	2	4	1	0	0	0	0	0	0	0	0	0	0	0	0	0	0	0	4	4	3	3	1	1	1	27.107	16.812	1	0
物	8	2	4	10	4	3	0	1	0	0	0	0	1	0	0	1	0	1	4	6	2	4	1	0	0	0	0	0	0	0	0	0	0	0	0	0	0	0	4	4	3	3	1	1	1	2.814	4.69	0	0
物	8	2	4	10	4	4	0	0	1	0	0	0	1	0	0	1	0	1	4	6	2	4	1	0	0	0	0	0	0	0	0	0	0	0	0	0	0	0	4	4	3	3	1	1	1	16.972	14.758	0	1
物	8	2	4	10	4	5	1	0	0	1	0	0	1	0	0	2	1	0	0	0	0	0	0	0	0	0	0	0	0	0	0	0	0	0	0	0	0	0	4	6	2	4	1	1	1	16.436	15.395	0	0
物	8	2	4	10	4	6	0	1	0	0	0	0	1	0	0	2	1	0	0	0	0	0	0	0	0	0	0	0	0	0	0	0	0	0	0	0	0	0	4	6	2	4	1	3	3	2.391	3.893	0	0
物	8	2	4	10	4	7	0	1	0	0	0	0	1	0	0	2	1	0	0	0	0	0	0	0	0	0	0	0	0	0	0	0	0	0	0	0	0	0	4	6	2	4	1	1	1	16.436	15.395	0	0
物	8	2	4	10	4	8	0	0	1	0	0	0	1	0	0	2	1	0	0	0	0	0	0	0	0	0	0	0	0	0	0	0	0	0	0	0	0	0	4	6	2	4	1	1	1	16.436	15.395	0	0
玩	8	3	4	10	4	1	1	0	0	0	0	0	1	0	0	1	0	2	1	1	1	1	1	3	5	3	4	1	0	0	0	0	0	0	0	0	0	0	4	4	2	2	0	1	1	27.107	16.812	1	0
玩	8	3	4	10	4	2	0	1	0	0	0	0	1	0	0	1	0	2	1	1	1	1	1	3	5	3	4	1	0	0	0	0	0	0	0	0	0	0	4	4	2	2	0	1	1	27.107	16.812	1	0
玩	8	3	4	10	4	3	0	1	0	0	0	0	1	0	0	1	0	2	1	1	1	1	1	3	5	3	4	1	0	0	0	0	0	0	0	0	0	0	4	4	2	2	0	1	1	16.972	14.758	0	1
玩	8	3	4	10	4	4	0	0	1	0	0	0	1	0	0	1	0	2	1	1	1	1	1	3	5	3	4	1	0	0	0	0	0	0	0	0	0	0	4	4	2	2	0	1	1	2.814	4.69	0	0
玩	8	3	4	10	4	5	1	0	0	1	0	0	1	0	0	2	0	1	3	5	3	4	1	0	0	0	0	0	0	0	0	0	0	0	0	0	0	0	1	1	1	1	1	1	1	27.107	16.812	1	0
玩	8	3	4	10	4	6	1	0	0	0	1	0	1	0	0	3	1	0	0	0	0	0	0	0	0	0	0	0	0	0	0	0	0	0	0	0	0	0	3	5	3	4	1	1	1	27.107	16.812	1	0
玩	8	3	4	10	4	7	0	1	0	0	0	0	1	0	0	3	1	0	0	0	0	0	0	0	0	0	0	0	0	0	0	0	0	0	0	0	0	0	3	5	3	4	1	1	1	16.436	15.395	0	0
玩	8	3	4	10	4	8	0	0	1	0	0	0	1	0	0	3	1	0	0	0	0	0	0	0	0	0	0	0	0	0	0	0	0	0	0	0	0	0	3	5	3	4	1	3	3	1.231	2.078	0	0
班	10	3	4	10	4	1	1	0	0	0	0	0	1	0	0	1	0	2	2	2	2	2	0	4	4	2	2	1	0	0	0	0	0	0	0	0	0	0	4	4	2	2	0	1	1	27.107	16.812	1	0
班	10	3	4	10	4	2	0	1	0	0	0	0	1	0	0	1	0	2	2	2	2	2	0	4	4	2	2	1	0	0	0	0	0	0	0	0	0	0	4	4	2	2	0	1	1	27.107	16.812	1	0
班	10	3	4	10	4	3	0	1	0	0	0	0	1	0	0	1	0	2	2	2	2	2	0	4	4	2	2	1	0	0	0	0	0	0	0	0	0	0	4	4	2	2	0	1	1	16.972	14.758	0	1
班	10	3	4	10	4	4	0	0	1	0	0	0	1	0	0	1	0	2	2	2	2	2	0	4	4	2	2	1	0	0	0	0	0	0	0	0	0	0	4	4	2	2	0	1	1	2.814	4.69	0	0
班	10	3	4	10	4	5	1	0	0	1	0	0	1	0	0	2	0	1	4	4	2	2	1	0	0	0	0	0	0	0	0	0	0	0	0	0	0	0	2	2	2	2	0	1	1	13.88	12.495	0	0
班	10	3	4	10	4	6	0	0	1	0	0	0	1	0	0	2	0	1	4	4	2	2	1	0	0	0	0	0	0	0	0	0	0	0	0	0	0	0	2	2	2	2	0	1	1	16.436	15.395	0	0
班	10	3	4	10	4	7	1	0	0	1	0	0	1	0	0	3	1	0	0	0	0	0	0	0	0	0	0	0	0	0	0	0	0	0	0	0	0	0	4	4	2	2	1	1	1	27.107	16.812	1	0
班	10	3	4	10	4	8	0	1	0	0	0	0	1	0	0	3	1	0	0	0	0	0	0	0	0	0	0	0	0	0	0	0	0	0	0	0	0	0	4	4	2	2	1	1	1	27.107	16.812	1	0
班	10	3	4	10	4	9	0	1	0	0	0	0	1	0	0	3	1	0	0	0	0	0	0	0	0	0	0	0	0	0	0	0	0	0	0	0	0	0	4	4	2	2	1	1	1	16.972	14.758	0	1
班	10	3	4	10	4	10	0	0	1	0	0	0	1	0	0	3	1	0	0	0	0	0	0	0	0	0	0	0	0	0	0	0	0	0	0	0	0	0	4	4	2	2	1	1	1	27.107	16.812	1	0
男	7	2	4	10	4	1	1	0	0	0	0	0	0	1	0	1	0	1	2	4	2	4	1	0	0	0	0	0	0	0	0	0	0	0	0	0	0	0	5	6	3	2	1	1	1	16.972	14.758	0	1
男	7	2	4	10	4	2	0	1	0	0	0	0	0	1	0	1	0	1	2	4	2	4	1	0	0	0	0	0	0	0	0	0	0	0	0	0	0	0	5	6	3	2	1	2	2	6.531	9.221	0	0
男	7	2	4	10	4	3	0	1	0	0	0	0	0	1	0	1	0	1	2	4	2	4	1	0	0	0	0	0	0	0	0	0	0	0	0	0	0	0	5	6	3	2	1	1	1	27.107	16.812	1	0
男	7	2	4	10	4	4	0	1	0	0	0	0	0	1	0	1	0	1	2	4	2	4	1	0	0	0	0	0	0	0	0	0	0	0	0	0	0	0	5	6	3	2	1	1	1	16.972	14.758	0	1
男	7	2	4	10	4	5	0	0	1	0	0	0	0	1	0	1	0	1	2	4	2	4	1	0	0	0	0	0	0	0	0	0	0	0	0	0	0	0	5	6	3	2	1	1	1	27.107	16.812	1	0
男	7	2	4	10	4	6	1	0	0	0	1	0	0	1	0	2	1	0	0	0	0	0	0	0	0	0	0	0	0	0	0	0	0	0	0	0	0	0	2	4	2	4	1	3	3	2.391	3.893	0	0
男	7	2	4	10	4	7	0	0	1	0	0	0	0	1	0	2	1	0	0	0	0	0	0	0	0	0	0	0	0	0	0	0	0	0	0	0	0	0	2	4	2	4	1	1	1	16.436	15.395	0	0
疼	10	3	4	11	3	1	1	0	0	0	0	0	0	0	1	1	0	2	3	4	3	3	0	2	2	1	1	0	0	0	0	0	0	0	0	0	0	0	5	5	3	3	0	1	1	13.88	12.495	0	0
疼	10	3	4	11	3	2	0	1	0	0	0	0	0	0	1	1	0	2	3	4	3	3	0	2	2	1	1	0	0	0	0	0	0	0	0	0	0	0	5	5	3	3	0	1	1	27.107	16.812	1	0
疼	10	3	4	11	3	3	0	1	0	0	0	0	0	0	1	1	0	2	3	4	3	3	0	2	2	1	1	0	0	0	0	0	0	0	0	0	0	0	5	5	3	3	0	1	1	16.436	15.395	0	0
疼	10	3	4	11	3	4	0	1	0	0	0	0	0	0	1	1	0	2	3	4	3	3	0	2	2	1	1	0	0	0	0	0	0	0	0	0	0	0	5	5	3	3	0	1	1	13.88	12.495	0	0
疼	10	3	4	11	3	5	0	0	1	0	0	0	0	0	1	1	0	2	3	4	3	3	0	2	2	1	1	0	0	0	0	0	0	0	0	0	0	0	5	5	3	3	0	1	1	2.814	4.69	0	0
疼	10	3	4	11	3	6	1	0	0	0	0	1	0	0	1	2	0	1	2	2	1	1	0	0	0	0	0	0	0	0	0	0	0	0	0	0	0	0	3	4	3	3	0	1	1	16.436	15.395	0	0
疼	10	3	4	11	3	7	0	1	0	0	0	0	0	0	1	2	0	1	2	2	1	1	0	0	0	0	0	0	0	0	0	0	0	0	0	0	0	0	3	4	3	3	0	2	2	1.107	1.79	0	0
疼	10	3	4	11	3	8	0	0	1	0	0	0	0	0	1	2	0	1	2	2	1	1	0	0	0	0	0	0	0	0	0	0	0	0	0	0	0	0	3	4	3	3	0	1	1	3.311	5.696	0	0
疼	10	3	4	11	3	9	1	0	0	0	1	0	0	0	1	3	1	0	0	0	0	0	0	0	0	0	0	0	0	0	0	0	0	0	0	0	0	0	2	2	1	1	0	1	1	13.88	12.495	0	0
疼	10	3	4	11	3	10	0	0	1	0	0	0	0	0	1	3	1	0	0	0	0	0	0	0	0	0	0	0	0	0	0	0	0	0	0	0	0	0	2	2	1	1	0	1	1	13.88	12.495	0	0
空	8	2	5	9	5	1	1	0	0	0	0	0	0	1	0	1	0	1	3	3	2	2	1	0	0	0	0	0	0	0	0	0	0	0	0	0	0	0	5	6	3	4	1	1	1	13.88	12.495	0	0
空	8	2	5	9	5	2	0	1	0	0	0	0	0	1	0	1	0	1	3	3	2	2	1	0	0	0	0	0	0	0	0	0	0	0	0	0	0	0	5	6	3	4	1	1	1	13.88	12.495	0	0
空	8	2	5	9	5	3	0	1	0	0	0	0	0	1	0	1	0	1	3	3	2	2	1	0	0	0	0	0	0	0	0	0	0	0	0	0	0	0	5	6	3	4	1	2	2	1.555	2.52	1	0
空	8	2	5	9	5	4	0	1	0	0	0	0	0	1	0	1	0	1	3	3	2	2	1	0	0	0	0	0	0	0	0	0	0	0	0	0	0	0	5	6	3	4	1	1	1	16.436	15.395	0	0
空	8	2	5	9	5	5	0	0	1	0	0	0	0	1	0	1	0	1	3	3	2	2	1	0	0	0	0	0	0	0	0	0	0	0	0	0	0	0	5	6	3	4	1	1	1	13.88	12.495	0	0
空	8	2	5	9	5	6	1	0	0	1	0	0	0	1	0	2	1	0	0	0	0	0	0	0	0	0	0	0	0	0	0	0	0	0	0	0	0	0	3	3	2	2	1	1	1	27.107	16.812	1	0
空	8	2	5	9	5	7	0	1	0	0	0	0	0	1	0	2	1	0	0	0	0	0	0	0	0	0	0	0	0	0	0	0	0	0	0	0	0	0	3	3	2	2	1	1	1	16.972	14.758	0	1
空	8	2	5	9	5	8	0	0	1	0	0	0	0	1	0	2	1	0	0	0	0	0	0	0	0	0	0	0	0	0	0	0	0	0	0	0	0	0	3	3	2	2	1	1	1	27.107	16.812	1	0
筷	13	3	5	14	4	1	1	0	0	0	0	0	0	1	0	1	0	2	3	3	2	2	0	4	5	4	4	0	0	0	0	0	0	0	0	0	0	0	6	6	3	3	0	1	1	16.436	15.395	0	0
筷	13	3	5	14	4	2	0	1	0	0	0	0	0	1	0	1	0	2	3	3	2	2	0	4	5	4	4	0	0	0	0	0	0	0	0	0	0	0	6	6	3	3	0	1	1	27.107	16.812	1	0
筷	13	3	5	14	4	3	0	1	0	0	0	0	0	1	0	1	0	2	3	3	2	2	0	4	5	4	4	0	0	0	0	0	0	0	0	0	0	0	6	6	3	3	0	1	1	13.88	12.495	0	0
筷	13	3	5	14	4	4	0	1	0	0	0	0	0	1	0	1	0	2	3	3	2	2	0	4	5	4	4	0	0	0	0	0	0	0	0	0	0	0	6	6	3	3	0	1	1	16.436	15.395	0	0
筷	13	3	5	14	4	5	0	1	0	0	0	0	0	1	0	1	0	2	3	3	2	2	0	4	5	4	4	0	0	0	0	0	0	0	0	0	0	0	6	6	3	3	0	1	1	27.107	16.812	1	0
筷	13	3	5	14	4	6	0	0	1	0	0	0	0	1	0	1	0	2	3	3	2	2	0	4	5	4	4	0	0	0	0	0	0	0	0	0	0	0	6	6	3	3	0	1	1	13.88	12.495	0	0
筷	13	3	5	14	4	7	1	0	0	0	1	0	0	1	0	2	0	1	4	5	4	4	0	0	0	0	0	0	0	0	0	0	0	0	0	0	0	0	3	3	2	2	0	1	1	13.88	12.495	0	0
筷	13	3	5	14	4	8	0	1	0	0	0	0	0	1	0	2	0	1	4	5	4	4	0	0	0	0	0	0	0	0	0	0	0	0	0	0	0	0	3	3	2	2	0	1	1	13.88	12.495	0	0
筷	13	3	5	14	4	9	0	0	1	0	0	0	0	1	0	2	0	1	4	5	4	4	0	0	0	0	0	0	0	0	0	0	0	0	0	0	0	0	3	3	2	2	0	1	1	16.972	14.758	0	1
筷	13	3	5	14	4	10	1	0	0	1	0	0	0	1	0	3	1	0	0	0	0	0	0	0	0	0	0	0	0	0	0	0	0	0	0	0	0	0	4	5	4	4	0	2	2	6.531	9.221	0	0
筷	13	3	5	14	4	11	0	1	0	0	0	0	0	1	0	3	1	0	0	0	0	0	0	0	0	0	0	0	0	0	0	0	0	0	0	0	0	0	4	5	4	4	0	1	1	27.107	16.812	1	0
筷	13	3	5	14	4	12	0	1	0	0	0	0	0	1	0	3	1	0	0	0	0	0	0	0	0	0	0	0	0	0	0	0	0	0	0	0	0	0	4	5	4	4	0	1	1	16.436	15.395	0	0
筷	13	3	5	14	4	13	0	0	1	0	0	0	0	1	0	3	1	0	0	0	0	0	0	0	0	0	0	0	0	0	0	0	0	0	0	0	0	0	4	5	4	4	0	1	1	3.311	5.696	0	0
练	8	2	4	13	5	1	1	0	0	0	0	0	1	0	0	1	0	1	5	8	4	5	0	0	0	0	0	0	0	0	0	0	0	0	0	0	0	0	3	5	2	2	0	2	2	1.114	1.226	0	0
练	8	2	4	13	5	2	0	1	0	0	0	0	1	0	0	1	0	1	5	8	4	5	0	0	0	0	0	0	0	0	0	0	0	0	0	0	0	0	3	5	2	2	0	2	2	1.114	1.226	0	0
练	8	2	4	13	5	3	0	0	1	0	0	0	1	0	0	1	0	1	5	8	4	5	0	0	0	0	0	0	0	0	0	0	0	0	0	0	0	0	3	5	2	2	0	1	1	2.814	4.69	0	0
练	8	2	4	13	5	4	1	0	0	1	0	0	1	0	0	2	1	0	0	0	0	0	0	0	0	0	0	0	0	0	0	0	0	0	0	0	0	0	5	8	4	5	0	1	1	27.107	16.812	1	0
练	8	2	4	13	5	5	0	1	0	0	0	0	1	0	0	2	1	0	0	0	0	0	0	0	0	0	0	0	0	0	0	0	0	0	0	0	0	0	5	8	4	5	0	2	2	0.222	0.386	0	0
练	8	2	4	13	5	6	0	1	0	0	0	0	1	0	0	2	1	0	0	0	0	0	0	0	0	0	0	0	0	0	0	0	0	0	0	0	0	0	5	8	4	5	0	3	3	2.391	3.893	0	0
练	8	2	4	13	5	7	0	1	0	0	0	0	1	0	0	2	1	0	0	0	0	0	0	0	0	0	0	0	0	0	0	0	0	0	0	0	0	0	5	8	4	5	0	1	1	16.436	15.395	0	0
练	8	2	4	13	5	8	0	0	1	0	0	0	1	0	0	2	1	0	0	0	0	0	0	0	0	0	0	0	0	0	0	0	0	0	0	0	0	0	5	8	4	5	0	1	1	13.88	12.495	0	0
茶	9	3	5	10	5	1	1	0	0	0	0	0	0	1	0	1	0	2	2	2	2	2	1	4	4	4	4	1	0	0	0	0	0	0	0	0	0	0	3	3	2	2	0	1	1	27.107	16.812	1	0
茶	9	3	5	10	5	2	0	1	0	0	0	0	0	1	0	1	0	2	2	2	2	2	1	4	4	4	4	1	0	0	0	0	0	0	0	0	0	0	3	3	2	2	0	1	1	16.972	14.758	0	1
茶	9	3	5	10	5	3	0	0	1	0	0	0	0	1	0	1	0	2	2	2	2	2	1	4	4	4	4	1	0	0	0	0	0	0	0	0	0	0	3	3	2	2	0	1	1	16.972	14.758	0	1
茶	9	3	5	10	5	4	1	0	0	0	1	0	0	1	0	2	0	1	4	4	4	4	1	0	0	0	0	0	0	0	0	0	0	0	0	0	0	0	2	2	2	2	1	1	1	16.436	15.395	0	0
茶	9	3	5	10	5	5	0	0	1	0	0	0	0	1	0	2	0	1	4	4	4	4	1	0	0	0	0	0	0	0	0	0	0	0	0	0	0	0	2	2	2	2	1	1	1	3.311	5.696	0	0
茶	9	3	5	10	5	6	1	0	0	0	1	0	0	1	0	3	1	0	0	0	0	0	0	0	0	0	0	0	0	0	0	0	0	0	0	0	0	0	4	4	4	4	1	1	1	27.107	16.812	1	0
茶	9	3	5	10	5	7	0	1	0	0	0	0	0	1	0	3	1	0	0	0	0	0	0	0	0	0	0	0	0	0	0	0	0	0	0	0	0	0	4	4	4	4	1	2	2	1.939	3.256	0	1
茶	9	3	5	10	5	8	0	1	0	0	0	0	0	1	0	3	1	0	0	0	0	0	0	0	0	0	0	0	0	0	0	0	0	0	0	0	0	0	4	4	4	4	1	1	1	16.436	15.395	0	0
茶	9	3	5	10	5	9	0	0	1	0	0	0	0	1	0	3	1	0	0	0	0	0	0	0	0	0	0	0	0	0	0	0	0	0	0	0	0	0	4	4	4	4	1	1	1	13.88	12.495	0	0
茶	9	3	5	10	5	1	1	0	0	0	0	0	0	1	0	1	0	2	2	2	2	2	1	4	4	4	4	1	0	0	0	0	0	0	0	0	0	0	3	3	2	2	0	1	1	27.107	16.812	1	0
茶	9	3	5	10	5	2	0	1	0	0	0	0	0	1	0	1	0	2	2	2	2	2	1	4	4	4	4	1	0	0	0	0	0	0	0	0	0	0	3	3	2	2	0	1	1	16.972	14.758	0	1
茶	9	3	5	10	5	3	0	0	1	0	0	0	0	1	0	1	0	2	2	2	2	2	1	4	4	4	4	1	0	0	0	0	0	0	0	0	0	0	3	3	2	2	0	1	1	16.972	14.758	0	1
茶	9	3	5	10	5	4	1	0	0	0	1	0	0	1	0	2	0	1	4	4	4	4	1	0	0	0	0	0	0	0	0	0	0	0	0	0	0	0	2	2	2	2	1	1	1	16.436	15.395	0	0
茶	9	3	5	10	5	5	0	0	1	0	0	0	0	1	0	2	0	1	4	4	4	4	1	0	0	0	0	0	0	0	0	0	0	0	0	0	0	0	2	2	2	2	1	1	1	3.311	5.696	0	0
茶	9	3	5	10	5	6	1	0	0	0	1	0	0	1	0	3	1	0	0	0	0	0	0	0	0	0	0	0	0	0	0	0	0	0	0	0	0	0	4	4	4	4	1	1	1	27.107	16.812	1	0
茶	9	3	5	10	5	7	0	1	0	0	0	0	0	1	0	3	1	0	0	0	0	0	0	0	0	0	0	0	0	0	0	0	0	0	0	0	0	0	4	4	4	4	1	2	2	1.939	3.256	0	1
茶	9	3	5	10	5	8	0	1	0	0	0	0	0	1	0	3	1	0	0	0	0	0	0	0	0	0	0	0	0	0	0	0	0	0	0	0	0	0	4	4	4	4	1	1	1	16.436	15.395	0	0
茶	9	3	5	10	5	9	0	0	1	0	0	0	0	1	0	3	1	0	0	0	0	0	0	0	0	0	0	0	0	0	0	0	0	0	0	0	0	0	4	4	4	4	1	1	1	13.88	12.495	0	0
课	10	2	5	13	4	1	1	0	0	0	0	0	1	0	0	1	0	1	8	9	5	4	1	0	0	0	0	0	0	0	0	0	0	0	0	0	0	0	2	4	2	3	0	1	1	13.88	12.495	0	0
课	10	2	5	13	4	2	0	0	1	0	0	0	1	0	0	1	0	1	8	9	5	4	1	0	0	0	0	0	0	0	0	0	0	0	0	0	0	0	2	4	2	3	0	3	2	0.272	0.472	0	0
课	10	2	5	13	4	3	1	0	0	1	0	0	1	0	0	2	1	0	0	0	0	0	0	0	0	0	0	0	0	0	0	0	0	0	0	0	0	0	8	9	5	4	1	1	1	16.972	14.758	0	1
课	10	2	5	13	4	4	0	1	0	0	0	0	1	0	0	2	1	0	0	0	0	0	0	0	0	0	0	0	0	0	0	0	0	0	0	0	0	0	8	9	5	4	1	2	2	6.531	9.221	0	0
课	10	2	5	13	4	5	0	1	0	0	0	0	1	0	0	2	1	0	0	0	0	0	0	0	0	0	0	0	0	0	0	0	0	0	0	0	0	0	8	9	5	4	1	1	1	27.107	16.812	1	0
课	10	2	5	13	4	6	0	1	0	0	0	0	1	0	0	2	1	0	0	0	0	0	0	0	0	0	0	0	0	0	0	0	0	0	0	0	0	0	8	9	5	4	1	1	1	27.107	16.812	1	0
课	10	2	5	13	4	7	0	1	0	0	0	0	1	0	0	2	1	0	0	0	0	0	0	0	0	0	0	0	0	0	0	0	0	0	0	0	0	0	8	9	5	4	1	1	1	27.107	16.812	1	0
课	10	2	5	13	4	8	0	1	0	0	0	0	1	0	0	2	1	0	0	0	0	0	0	0	0	0	0	0	0	0	0	0	0	0	0	0	0	0	8	9	5	4	1	1	1	16.972	14.758	0	1
课	10	2	5	13	4	9	0	1	0	0	0	0	1	0	0	2	1	0	0	0	0	0	0	0	0	0	0	0	0	0	0	0	0	0	0	0	0	0	8	9	5	4	1	1	1	16.436	15.395	0	0
课	10	2	5	13	4	10	0	0	1	0	0	0	1	0	0	2	1	0	0	0	0	0	0	0	0	0	0	0	0	0	0	0	0	0	0	0	0	0	8	9	5	4	1	1	1	3.311	5.696	0	0
起	10	3	5	13	5	1	1	0	0	0	0	0	0	0	1	1	0	2	4	4	4	4	0	3	6	2	3	1	0	0	0	0	0	0	0	0	0	0	3	3	2	2	1	1	1	27.107	16.812	1	0
起	10	3	5	13	5	2	0	1	0	0	0	0	0	0	1	1	0	2	4	4	4	4	0	3	6	2	3	1	0	0	0	0	0	0	0	0	0	0	3	3	2	2	1	1	1	16.972	14.758	0	1
起	10	3	5	13	5	3	0	0	1	0	0	0	0	0	1	1	0	2	4	4	4	4	0	3	6	2	3	1	0	0	0	0	0	0	0	0	0	0	3	3	2	2	1	1	1	27.107	16.812	1	0
起	10	3	5	13	5	4	1	0	0	0	1	0	0	0	1	2	0	1	3	6	2	3	1	0	0	0	0	0	0	0	0	0	0	0	0	0	0	0	4	4	4	4	0	1	1	16.972	14.758	0	1
起	10	3	5	13	5	5	0	1	0	0	0	0	0	0	1	2	0	1	3	6	2	3	1	0	0	0	0	0	0	0	0	0	0	0	0	0	0	0	4	4	4	4	0	1	1	27.107	16.812	1	0
起	10	3	5	13	5	6	0	1	0	0	0	0	0	0	1	2	0	1	3	6	2	3	1	0	0	0	0	0	0	0	0	0	0	0	0	0	0	0	4	4	4	4	0	1	1	16.436	15.395	0	0
起	10	3	5	13	5	7	0	0	1	0	0	0	0	0	1	2	0	1	3	6	2	3	1	0	0	0	0	0	0	0	0	0	0	0	0	0	0	0	4	4	4	4	0	1	1	3.311	5.696	0	0
起	10	3	5	13	5	8	1	0	0	0	0	1	0	0	1	3	1	0	0	0	0	0	0	0	0	0	0	0	0	0	0	0	0	0	0	0	0	0	3	6	2	3	1	2	2	6.531	9.221	0	0
起	10	3	5	13	5	9	0	1	0	0	0	0	0	0	1	3	1	0	0	0	0	0	0	0	0	0	0	0	0	0	0	0	0	0	0	0	0	0	3	6	2	3	1	1	1	27.107	16.812	1	0
起	10	3	5	13	5	10	0	0	1	0	0	0	0	0	1	3	1	0	0	0	0	0	0	0	0	0	0	0	0	0	0	0	0	0	0	0	0	0	3	6	2	3	1	3	3	1.231	2.078	0	0
进	7	2	5	10	4	1	1	0	0	0	0	0	0	0	1	1	0	1	3	6	2	4	0	0	0	0	0	0	0	0	0	0	0	0	0	0	0	0	4	4	3	3	1	1	1	27.107	16.812	1	0
进	7	2	5	10	4	2	0	1	0	0	0	0	0	0	1	1	0	1	3	6	2	4	0	0	0	0	0	0	0	0	0	0	0	0	0	0	0	0	4	4	3	3	1	1	1	27.107	16.812	1	0
进	7	2	5	10	4	3	0	1	0	0	0	0	0	0	1	1	0	1	3	6	2	4	0	0	0	0	0	0	0	0	0	0	0	0	0	0	0	0	4	4	3	3	1	1	1	16.436	15.395	0	0
进	7	2	5	10	4	4	0	0	1	0	0	0	0	0	1	1	0	1	3	6	2	4	0	0	0	0	0	0	0	0	0	0	0	0	0	0	0	0	4	4	3	3	1	1	1	16.972	14.758	0	1
进	7	2	5	10	4	5	1	0	0	0	0	1	0	0	1	2	1	0	0	0	0	0	0	0	0	0	0	0	0	0	0	0	0	0	0	0	0	0	3	6	2	4	0	1	1	13.88	12.495	0	0
进	7	2	5	10	4	6	0	1	0	0	0	0	0	0	1	2	1	0	0	0	0	0	0	0	0	0	0	0	0	0	0	0	0	0	0	0	0	0	3	6	2	4	0	4	3	0.049	0.086	0	0
进	7	2	5	10	4	7	0	0	1	0	0	0	0	0	1	2	1	0	0	0	0	0	0	0	0	0	0	0	0	0	0	0	0	0	0	0	0	0	3	6	2	4	0	1	1	3.311	5.696	0	0
邮	7	2	3	11	4	1	1	0	0	0	0	0	1	0	0	1	0	1	2	5	2	4	0	0	0	0	0	0	0	0	0	0	0	0	0	0	0	0	5	6	3	2	1	1	1	16.972	14.758	0	1
邮	7	2	3	11	4	2	0	1	0	0	0	0	1	0	0	1	0	1	2	5	2	4	0	0	0	0	0	0	0	0	0	0	0	0	0	0	0	0	5	6	3	2	1	2	2	6.531	9.221	0	0
邮	7	2	3	11	4	3	0	1	0	0	0	0	1	0	0	1	0	1	2	5	2	4	0	0	0	0	0	0	0	0	0	0	0	0	0	0	0	0	5	6	3	2	1	1	1	27.107	16.812	1	0
邮	7	2	3	11	4	4	0	1	0	0	0	0	1	0	0	1	0	1	2	5	2	4	0	0	0	0	0	0	0	0	0	0	0	0	0	0	0	0	5	6	3	2	1	1	1	16.972	14.758	0	1
邮	7	2	3	11	4	5	0	0	1	0	0	0	1	0	0	1	0	1	2	5	2	4	0	0	0	0	0	0	0	0	0	0	0	0	0	0	0	0	5	6	3	2	1	1	1	27.107	16.812	1	0
邮	7	2	3	11	4	6	1	0	0	1	0	0	1	0	0	2	1	0	0	0	0	0	0	0	0	0	0	0	0	0	0	0	0	0	0	0	0	0	2	5	2	4	0	4	4	0.219	0.38	0	0
邮	7	2	3	11	4	7	0	0	1	0	0	0	1	0	0	2	1	0	0	0	0	0	0	0	0	0	0	0	0	0	0	0	0	0	0	0	0	0	2	5	2	4	0	1	1	16.972	14.758	0	1
邮	7	2	3	11	4	1	1	0	0	0	0	0	1	0	0	1	0	1	2	5	2	4	0	0	0	0	0	0	0	0	0	0	0	0	0	0	0	0	5	6	3	2	1	1	1	16.972	14.758	0	1
邮	7	2	3	11	4	2	0	1	0	0	0	0	1	0	0	1	0	1	2	5	2	4	0	0	0	0	0	0	0	0	0	0	0	0	0	0	0	0	5	6	3	2	1	2	2	6.531	9.221	0	0
邮	7	2	3	11	4	3	0	1	0	0	0	0	1	0	0	1	0	1	2	5	2	4	0	0	0	0	0	0	0	0	0	0	0	0	0	0	0	0	5	6	3	2	1	1	1	27.107	16.812	1	0
邮	7	2	3	11	4	4	0	1	0	0	0	0	1	0	0	1	0	1	2	5	2	4	0	0	0	0	0	0	0	0	0	0	0	0	0	0	0	0	5	6	3	2	1	1	1	16.972	14.758	0	1
邮	7	2	3	11	4	5	0	0	1	0	0	0	1	0	0	1	0	1	2	5	2	4	0	0	0	0	0	0	0	0	0	0	0	0	0	0	0	0	5	6	3	2	1	1	1	27.107	16.812	1	0
邮	7	2	3	11	4	6	1	0	0	1	0	0	1	0	0	2	1	0	0	0	0	0	0	0	0	0	0	0	0	0	0	0	0	0	0	0	0	0	2	5	2	4	0	4	4	0.219	0.38	0	0
邮	7	2	3	11	4	7	0	0	1	0	0	0	1	0	0	2	1	0	0	0	0	0	0	0	0	0	0	0	0	0	0	0	0	0	0	0	0	0	2	5	2	4	0	1	1	16.972	14.758	0	1
都	10	3	4	14	4	1	1	0	0	0	0	0	1	0	0	1	0	2	4	5	3	2	1	2	5	2	4	0	0	0	0	0	0	0	0	0	0	0	4	4	3	3	0	1	1	27.107	16.812	1	0
都	10	3	4	14	4	2	0	1	0	0	0	0	1	0	0	1	0	2	4	5	3	2	1	2	5	2	4	0	0	0	0	0	0	0	0	0	0	0	4	4	3	3	0	1	1	16.972	14.758	0	1
都	10	3	4	14	4	3	0	1	0	0	0	0	1	0	0	1	0	2	4	5	3	2	1	2	5	2	4	0	0	0	0	0	0	0	0	0	0	0	4	4	3	3	0	1	1	27.107	16.812	1	0
都	10	3	4	14	4	4	0	0	1	0	0	0	1	0	0	1	0	2	4	5	3	2	1	2	5	2	4	0	0	0	0	0	0	0	0	0	0	0	4	4	3	3	0	1	1	16.436	15.395	0	0
都	10	3	4	14	4	5	1	0	0	0	0	1	1	0	0	2	0	1	2	5	2	4	0	0	0	0	0	0	0	0	0	0	0	0	0	0	0	0	4	5	3	2	1	1	1	16.972	14.758	0	1
都	10	3	4	14	4	6	0	1	0	0	0	0	1	0	0	2	0	1	2	5	2	4	0	0	0	0	0	0	0	0	0	0	0	0	0	0	0	0	4	5	3	2	1	2	2	6.531	9.221	0	0
都	10	3	4	14	4	7	0	1	0	0	0	0	1	0	0	2	0	1	2	5	2	4	0	0	0	0	0	0	0	0	0	0	0	0	0	0	0	0	4	5	3	2	1	1	1	27.107	16.812	1	0
都	10	3	4	14	4	8	0	0	1	0	0	0	1	0	0	2	0	1	2	5	2	4	0	0	0	0	0	0	0	0	0	0	0	0	0	0	0	0	4	5	3	2	1	1	1	27.107	16.812	1	0
都	10	3	4	14	4	9	1	0	0	1	0	0	1	0	0	3	1	0	0	0	0	0	0	0	0	0	0	0	0	0	0	0	0	0	0	0	0	0	2	5	2	4	0	4	4	0.219	0.38	0	0
都	10	3	4	14	4	10	0	0	1	0	0	0	1	0	0	3	1	0	0	0	0	0	0	0	0	0	0	0	0	0	0	0	0	0	0	0	0	0	2	5	2	4	0	1	1	16.972	14.758	0	1
酒	10	2	5	12	4	1	1	0	0	0	0	0	1	0	0	1	0	1	7	9	4	3	1	0	0	0	0	0	0	0	0	0	0	0	0	0	0	0	3	3	2	2	0	1	1	13.88	12.495	0	0
酒	10	2	5	12	4	2	0	1	0	0	0	0	1	0	0	1	0	1	7	9	4	3	1	0	0	0	0	0	0	0	0	0	0	0	0	0	0	0	3	3	2	2	0	1	1	13.88	12.495	0	0
酒	10	2	5	12	4	3	0	0	1	0	0	0	1	0	0	1	0	1	7	9	4	3	1	0	0	0	0	0	0	0	0	0	0	0	0	0	0	0	3	3	2	2	0	1	1	2.814	4.69	0	0
酒	10	2	5	12	4	4	1	0	0	1	0	0	1	0	0	2	1	0	0	0	0	0	0	0	0	0	0	0	0	0	0	0	0	0	0	0	0	0	7	9	4	3	1	1	1	27.107	16.812	1	0
酒	10	2	5	12	4	5	0	1	0	0	0	0	1	0	0	2	1	0	0	0	0	0	0	0	0	0	0	0	0	0	0	0	0	0	0	0	0	0	7	9	4	3	1	1	1	16.972	14.758	0	1
酒	10	2	5	12	4	6	0	1	0	0	0	0	1	0	0	2	1	0	0	0	0	0	0	0	0	0	0	0	0	0	0	0	0	0	0	0	0	0	7	9	4	3	1	2	2	6.531	9.221	0	0
酒	10	2	5	12	4	7	0	1	0	0	0	0	1	0	0	2	1	0	0	0	0	0	0	0	0	0	0	0	0	0	0	0	0	0	0	0	0	0	7	9	4	3	1	1	1	16.436	15.395	0	0
酒	10	2	5	12	4	8	0	1	0	0	0	0	1	0	0	2	1	0	0	0	0	0	0	0	0	0	0	0	0	0	0	0	0	0	0	0	0	0	7	9	4	3	1	2	2	0.099	0.172	0	0
酒	10	2	5	12	4	9	0	1	0	0	0	0	1	0	0	2	1	0	0	0	0	0	0	0	0	0	0	0	0	0	0	0	0	0	0	0	0	0	7	9	4	3	1	1	1	27.107	16.812	1	0
酒	10	2	5	12	4	10	0	0	1	0	0	0	1	0	0	2	1	0	0	0	0	0	0	0	0	0	0	0	0	0	0	0	0	0	0	0	0	0	7	9	4	3	1	1	1	27.107	16.812	1	0
酸	14	4	5	18	4	1	1	0	0	0	0	0	1	0	0	1	0	3	2	3	2	3	0	2	2	2	2	1	3	4	3	3	0	0	0	0	0	0	7	9	4	3	1	1	1	27.107	16.812	1	0
酸	14	4	5	18	4	2	0	1	0	0	0	0	1	0	0	1	0	3	2	3	2	3	0	2	2	2	2	1	3	4	3	3	0	0	0	0	0	0	7	9	4	3	1	1	1	16.972	14.758	0	1
酸	14	4	5	18	4	3	0	1	0	0	0	0	1	0	0	1	0	3	2	3	2	3	0	2	2	2	2	1	3	4	3	3	0	0	0	0	0	0	7	9	4	3	1	2	2	6.531	9.221	0	0
酸	14	4	5	18	4	4	0	1	0	0	0	0	1	0	0	1	0	3	2	3	2	3	0	2	2	2	2	1	3	4	3	3	0	0	0	0	0	0	7	9	4	3	1	1	1	16.436	15.395	0	0
酸	14	4	5	18	4	5	0	1	0	0	0	0	1	0	0	1	0	3	2	3	2	3	0	2	2	2	2	1	3	4	3	3	0	0	0	0	0	0	7	9	4	3	1	2	2	0.099	0.172	0	0
酸	14	4	5	18	4	6	0	1	0	0	0	0	1	0	0	1	0	3	2	3	2	3	0	2	2	2	2	1	3	4	3	3	0	0	0	0	0	0	7	9	4	3	1	1	1	27.107	16.812	1	0
酸	14	4	5	18	4	7	0	0	1	0	0	0	1	0	0	1	0	3	2	3	2	3	0	2	2	2	2	1	3	4	3	3	0	0	0	0	0	0	7	9	4	3	1	1	1	27.107	16.812	1	0
酸	14	4	5	18	4	8	1	0	0	1	0	0	1	0	0	2	0	2	2	2	2	2	1	3	4	3	3	0	0	0	0	0	0	0	0	0	0	0	2	3	2	3	0	2	2	1.114	1.226	0	0
酸	14	4	5	18	4	9	0	0	1	0	0	0	1	0	0	2	0	2	2	2	2	2	1	3	4	3	3	0	0	0	0	0	0	0	0	0	0	0	2	3	2	3	0	1	1	13.88	12.495	0	0
酸	14	4	5	18	4	10	1	0	0	0	1	0	1	0	0	3	0	1	3	4	3	3	0	0	0	0	0	0	0	0	0	0	0	0	0	0	0	0	2	2	2	2	1	1	1	16.436	15.395	0	0
酸	14	4	5	18	4	11	0	0	1	0	0	0	1	0	0	3	0	1	3	4	3	3	0	0	0	0	0	0	0	0	0	0	0	0	0	0	0	0	2	2	2	2	1	1	1	13.88	12.495	0	0
酸	14	4	5	18	4	12	1	0	0	0	1	0	1	0	0	4	1	0	0	0	0	0	0	0	0	0	0	0	0	0	0	0	0	0	0	0	0	0	3	4	3	3	0	1	1	16.436	15.395	0	0
酸	14	4	5	18	4	13	0	1	0	0	0	0	1	0	0	4	1	0	0	0	0	0	0	0	0	0	0	0	0	0	0	0	0	0	0	0	0	0	3	4	3	3	0	2	2	1.107	1.79	0	0
酸	14	4	5	18	4	14	0	0	1	0	0	0	1	0	0	4	1	0	0	0	0	0	0	0	0	0	0	0	0	0	0	0	0	0	0	0	0	0	3	4	3	3	0	1	1	3.311	5.696	0	0
院	9	4	5	15	5	1	1	0	0	0	0	0	1	0	0	1	0	3	3	4	2	3	0	1	1	1	1	1	3	5	3	4	1	0	0	0	0	0	2	5	2	4	0	4	4	0.219	0.38	0	0
院	9	4	5	15	5	2	0	0	1	0	0	0	1	0	0	1	0	3	3	4	2	3	0	1	1	1	1	1	3	5	3	4	1	0	0	0	0	0	2	5	2	4	0	1	1	16.972	14.758	0	1
院	9	4	5	15	5	3	1	0	0	1	0	0	1	0	0	2	0	2	1	1	1	1	1	3	5	3	4	1	0	0	0	0	0	0	0	0	0	0	3	4	2	3	0	1	1	13.88	12.495	0	0
院	9	4	5	15	5	4	0	1	0	0	0	0	1	0	0	2	0	2	1	1	1	1	1	3	5	3	4	1	0	0	0	0	0	0	0	0	0	0	3	4	2	3	0	1	1	13.88	12.495	0	0
院	9	4	5	15	5	5	0	0	1	0	0	0	1	0	0	2	0	2	1	1	1	1	1	3	5	3	4	1	0	0	0	0	0	0	0	0	0	0	3	4	2	3	0	2	2	1.555	2.52	1	0
院	9	4	5	15	5	6	1	0	0	0	1	0	1	0	0	3	0	1	3	5	3	4	1	0	0	0	0	0	0	0	0	0	0	0	0	0	0	0	1	1	1	1	1	1	1	27.107	16.812	1	0
院	9	4	5	15	5	7	1	0	0	0	1	0	1	0	0	4	1	0	0	0	0	0	0	0	0	0	0	0	0	0	0	0	0	0	0	0	0	0	3	5	3	4	1	1	1	27.107	16.812	1	0
院	9	4	5	15	5	8	0	1	0	0	0	0	1	0	0	4	1	0	0	0	0	0	0	0	0	0	0	0	0	0	0	0	0	0	0	0	0	0	3	5	3	4	1	1	1	16.436	15.395	0	0
院	9	4	5	15	5	9	0	0	1	0	0	0	1	0	0	4	1	0	0	0	0	0	0	0	0	0	0	0	0	0	0	0	0	0	0	0	0	0	3	5	3	4	1	3	3	1.231	2.078	0	0
买	6	2	4	7	4	1	1	0	0	0	0	0	0	0	0	1	0	1	5	5	3	3	1	0	0	0	0	0	0	0	0	0	0	0	0	0	0	0	1	2	1	2	0	2	2	1.555	2.52	1	0
买	6	2	4	7	4	2	1	0	0	0	1	0	0	0	0	2	1	0	0	0	0	0	0	0	0	0	0	0	0	0	0	0	0	0	0	0	0	0	5	5	3	3	1	1	1	13.88	12.495	0	0
买	6	2	4	7	4	3	0	1	0	0	0	0	0	0	0	2	1	0	0	0	0	0	0	0	0	0	0	0	0	0	0	0	0	0	0	0	0	0	5	5	3	3	1	1	1	13.88	12.495	0	0
买	6	2	4	7	4	4	0	1	0	0	0	0	0	0	0	2	1	0	0	0	0	0	0	0	0	0	0	0	0	0	0	0	0	0	0	0	0	0	5	5	3	3	1	1	1	27.107	16.812	1	0
买	6	2	4	7	4	5	0	1	0	0	0	0	0	0	0	2	1	0	0	0	0	0	0	0	0	0	0	0	0	0	0	0	0	0	0	0	0	0	5	5	3	3	1	1	1	16.436	15.395	0	0
买	6	2	4	7	4	6	0	0	1	0	0	0	0	0	0	2	1	0	0	0	0	0	0	0	0	0	0	0	0	0	0	0	0	0	0	0	0	0	5	5	3	3	1	1	1	13.88	12.495	0	0
什	4	2	3	4	3	1	1	0	0	0	0	0	1	0	0	1	0	1	2	2	2	2	1	0	0	0	0	0	0	0	0	0	0	0	0	0	0	0	2	2	2	2	0	1	1	16.436	15.395	0	0
什	4	2	3	4	3	2	0	0	1	0	0	0	1	0	0	1	0	1	2	2	2	2	1	0	0	0	0	0	0	0	0	0	0	0	0	0	0	0	2	2	2	2	0	1	1	16.972	14.758	0	1
什	4	2	3	4	3	3	1	0	0	1	0	0	1	0	0	2	1	0	0	0	0	0	0	0	0	0	0	0	0	0	0	0	0	0	0	0	0	0	2	2	2	2	1	1	1	27.107	16.812	1	0
什	4	2	3	4	3	4	0	0	1	0	0	0	1	0	0	2	1	0	0	0	0	0	0	0	0	0	0	0	0	0	0	0	0	0	0	0	0	0	2	2	2	2	1	1	1	16.972	14.758	0	1
什	4	2	3	4	3	1	1	0	0	0	0	0	1	0	0	1	0	1	2	2	2	2	1	0	0	0	0	0	0	0	0	0	0	0	0	0	0	0	2	2	2	2	0	1	1	16.436	15.395	0	0
什	4	2	3	4	3	2	0	0	1	0	0	0	1	0	0	1	0	1	2	2	2	2	1	0	0	0	0	0	0	0	0	0	0	0	0	0	0	0	2	2	2	2	0	1	1	16.972	14.758	0	1
什	4	2	3	4	3	3	1	0	0	1	0	0	1	0	0	2	1	0	0	0	0	0	0	0	0	0	0	0	0	0	0	0	0	0	0	0	0	0	2	2	2	2	1	1	1	27.107	16.812	1	0
什	4	2	3	4	3	4	0	0	1	0	0	0	1	0	0	2	1	0	0	0	0	0	0	0	0	0	0	0	0	0	0	0	0	0	0	0	0	0	2	2	2	2	1	1	1	16.972	14.758	0	1
位	7	2	4	7	4	1	1	0	0	0	0	0	1	0	0	1	0	1	5	5	3	3	1	0	0	0	0	0	0	0	0	0	0	0	0	0	0	0	2	2	2	2	0	1	1	16.436	15.395	0	0
位	7	2	4	7	4	2	0	0	1	0	0	0	1	0	0	1	0	1	5	5	3	3	1	0	0	0	0	0	0	0	0	0	0	0	0	0	0	0	2	2	2	2	0	1	1	16.972	14.758	0	1
位	7	2	4	7	4	3	1	0	0	1	0	0	1	0	0	2	1	0	0	0	0	0	0	0	0	0	0	0	0	0	0	0	0	0	0	0	0	0	5	5	3	3	1	1	1	13.88	12.495	0	0
位	7	2	4	7	4	4	0	1	0	0	0	0	1	0	0	2	1	0	0	0	0	0	0	0	0	0	0	0	0	0	0	0	0	0	0	0	0	0	5	5	3	3	1	1	1	27.107	16.812	1	0
位	7	2	4	7	4	5	0	1	0	0	0	0	1	0	0	2	1	0	0	0	0	0	0	0	0	0	0	0	0	0	0	0	0	0	0	0	0	0	5	5	3	3	1	1	1	13.88	12.495	0	0
位	7	2	4	7	4	6	0	1	0	0	0	0	1	0	0	2	1	0	0	0	0	0	0	0	0	0	0	0	0	0	0	0	0	0	0	0	0	0	5	5	3	3	1	1	1	16.436	15.395	0	0
位	7	2	4	7	4	7	0	0	1	0	0	0	1	0	0	2	1	0	0	0	0	0	0	0	0	0	0	0	0	0	0	0	0	0	0	0	0	0	5	5	3	3	1	1	1	27.107	16.812	1	0
位	7	2	4	7	4	1	1	0	0	0	0	0	1	0	0	1	0	1	5	5	3	3	1	0	0	0	0	0	0	0	0	0	0	0	0	0	0	0	2	2	2	2	0	1	1	16.436	15.395	0	0
位	7	2	4	7	4	2	0	0	1	0	0	0	1	0	0	1	0	1	5	5	3	3	1	0	0	0	0	0	0	0	0	0	0	0	0	0	0	0	2	2	2	2	0	1	1	16.972	14.758	0	1
位	7	2	4	7	4	3	1	0	0	1	0	0	1	0	0	2	1	0	0	0	0	0	0	0	0	0	0	0	0	0	0	0	0	0	0	0	0	0	5	5	3	3	1	1	1	13.88	12.495	0	0
位	7	2	4	7	4	4	0	1	0	0	0	0	1	0	0	2	1	0	0	0	0	0	0	0	0	0	0	0	0	0	0	0	0	0	0	0	0	0	5	5	3	3	1	1	1	27.107	16.812	1	0
位	7	2	4	7	4	5	0	1	0	0	0	0	1	0	0	2	1	0	0	0	0	0	0	0	0	0	0	0	0	0	0	0	0	0	0	0	0	0	5	5	3	3	1	1	1	13.88	12.495	0	0
位	7	2	4	7	4	6	0	1	0	0	0	0	1	0	0	2	1	0	0	0	0	0	0	0	0	0	0	0	0	0	0	0	0	0	0	0	0	0	5	5	3	3	1	1	1	16.436	15.395	0	0
位	7	2	4	7	4	7	0	0	1	0	0	0	1	0	0	2	1	0	0	0	0	0	0	0	0	0	0	0	0	0	0	0	0	0	0	0	0	0	5	5	3	3	1	1	1	27.107	16.812	1	0
住	7	2	4	7	4	1	1	0	0	0	0	0	1	0	0	1	0	1	5	5	3	3	1	0	0	0	0	0	0	0	0	0	0	0	0	0	0	0	2	2	2	2	0	1	1	16.436	15.395	0	0
住	7	2	4	7	4	2	0	0	1	0	0	0	1	0	0	1	0	1	5	5	3	3	1	0	0	0	0	0	0	0	0	0	0	0	0	0	0	0	2	2	2	2	0	1	1	16.972	14.758	0	1
住	7	2	4	7	4	3	1	0	0	1	0	0	1	0	0	2	1	0	0	0	0	0	0	0	0	0	0	0	0	0	0	0	0	0	0	0	0	0	5	5	3	3	1	1	1	13.88	12.495	0	0
住	7	2	4	7	4	4	0	1	0	0	0	0	1	0	0	2	1	0	0	0	0	0	0	0	0	0	0	0	0	0	0	0	0	0	0	0	0	0	5	5	3	3	1	1	1	27.107	16.812	1	0
住	7	2	4	7	4	5	0	1	0	0	0	0	1	0	0	2	1	0	0	0	0	0	0	0	0	0	0	0	0	0	0	0	0	0	0	0	0	0	5	5	3	3	1	1	1	27.107	16.812	1	0
住	7	2	4	7	4	6	0	1	0	0	0	0	1	0	0	2	1	0	0	0	0	0	0	0	0	0	0	0	0	0	0	0	0	0	0	0	0	0	5	5	3	3	1	1	1	16.972	14.758	0	1
住	7	2	4	7	4	7	0	0	1	0	0	0	1	0	0	2	1	0	0	0	0	0	0	0	0	0	0	0	0	0	0	0	0	0	0	0	0	0	5	5	3	3	1	1	1	27.107	16.812	1	0
住	7	2	4	7	4	1	1	0	0	0	0	0	1	0	0	1	0	1	5	5	3	3	1	0	0	0	0	0	0	0	0	0	0	0	0	0	0	0	2	2	2	2	0	1	1	16.436	15.395	0	0
住	7	2	4	7	4	2	0	0	1	0	0	0	1	0	0	1	0	1	5	5	3	3	1	0	0	0	0	0	0	0	0	0	0	0	0	0	0	0	2	2	2	2	0	1	1	16.972	14.758	0	1
住	7	2	4	7	4	3	1	0	0	1	0	0	1	0	0	2	1	0	0	0	0	0	0	0	0	0	0	0	0	0	0	0	0	0	0	0	0	0	5	5	3	3	1	1	1	13.88	12.495	0	0
住	7	2	4	7	4	4	0	1	0	0	0	0	1	0	0	2	1	0	0	0	0	0	0	0	0	0	0	0	0	0	0	0	0	0	0	0	0	0	5	5	3	3	1	1	1	27.107	16.812	1	0
住	7	2	4	7	4	5	0	1	0	0	0	0	1	0	0	2	1	0	0	0	0	0	0	0	0	0	0	0	0	0	0	0	0	0	0	0	0	0	5	5	3	3	1	1	1	27.107	16.812	1	0
住	7	2	4	7	4	6	0	1	0	0	0	0	1	0	0	2	1	0	0	0	0	0	0	0	0	0	0	0	0	0	0	0	0	0	0	0	0	0	5	5	3	3	1	1	1	16.972	14.758	0	1
住	7	2	4	7	4	7	0	0	1	0	0	0	1	0	0	2	1	0	0	0	0	0	0	0	0	0	0	0	0	0	0	0	0	0	0	0	0	0	5	5	3	3	1	1	1	27.107	16.812	1	0
体	7	2	4	7	4	1	1	0	0	0	0	0	1	0	0	1	0	1	5	5	4	4	1	0	0	0	0	0	0	0	0	0	0	0	0	0	0	0	2	2	2	2	0	1	1	16.436	15.395	0	0
体	7	2	4	7	4	2	0	0	1	0	0	0	1	0	0	1	0	1	5	5	4	4	1	0	0	0	0	0	0	0	0	0	0	0	0	0	0	0	2	2	2	2	0	1	1	16.972	14.758	0	1
体	7	2	4	7	4	3	1	0	0	1	0	0	1	0	0	2	1	0	0	0	0	0	0	0	0	0	0	0	0	0	0	0	0	0	0	0	0	0	5	5	4	4	1	1	1	27.107	16.812	1	0
体	7	2	4	7	4	4	0	1	0	0	0	0	1	0	0	2	1	0	0	0	0	0	0	0	0	0	0	0	0	0	0	0	0	0	0	0	0	0	5	5	4	4	1	1	1	16.972	14.758	0	1
体	7	2	4	7	4	5	0	1	0	0	0	0	1	0	0	2	1	0	0	0	0	0	0	0	0	0	0	0	0	0	0	0	0	0	0	0	0	0	5	5	4	4	1	1	1	16.436	15.395	0	0
体	7	2	4	7	4	6	0	1	0	0	0	0	1	0	0	2	1	0	0	0	0	0	0	0	0	0	0	0	0	0	0	0	0	0	0	0	0	0	5	5	4	4	1	1	1	3.311	5.696	0	0
体	7	2	4	7	4	7	0	0	1	0	0	0	1	0	0	2	1	0	0	0	0	0	0	0	0	0	0	0	0	0	0	0	0	0	0	0	0	0	5	5	4	4	1	1	1	27.107	16.812	1	0
便	9	2	5	10	4	1	1	0	0	0	0	0	1	0	0	1	0	1	7	8	5	4	1	0	0	0	0	0	0	0	0	0	0	0	0	0	0	0	2	2	2	2	0	1	1	16.436	15.395	0	0
便	9	2	5	10	4	2	0	0	1	0	0	0	1	0	0	1	0	1	7	8	5	4	1	0	0	0	0	0	0	0	0	0	0	0	0	0	0	0	2	2	2	2	0	1	1	16.972	14.758	0	1
便	9	2	5	10	4	3	1	0	0	1	0	0	1	0	0	2	1	0	0	0	0	0	0	0	0	0	0	0	0	0	0	0	0	0	0	0	0	0	7	8	5	4	1	1	1	27.107	16.812	1	0
便	9	2	5	10	4	4	0	1	0	0	0	0	1	0	0	2	1	0	0	0	0	0	0	0	0	0	0	0	0	0	0	0	0	0	0	0	0	0	7	8	5	4	1	1	1	16.972	14.758	0	1
便	9	2	5	10	4	5	0	1	0	0	0	0	1	0	0	2	1	0	0	0	0	0	0	0	0	0	0	0	0	0	0	0	0	0	0	0	0	0	7	8	5	4	1	2	2	6.531	9.221	0	0
便	9	2	5	10	4	6	0	1	0	0	0	0	1	0	0	2	1	0	0	0	0	0	0	0	0	0	0	0	0	0	0	0	0	0	0	0	0	0	7	8	5	4	1	1	1	27.107	16.812	1	0
便	9	2	5	10	4	7	0	1	0	0	0	0	1	0	0	2	1	0	0	0	0	0	0	0	0	0	0	0	0	0	0	0	0	0	0	0	0	0	7	8	5	4	1	1	1	27.107	16.812	1	0
便	9	2	5	10	4	8	0	1	0	0	0	0	1	0	0	2	1	0	0	0	0	0	0	0	0	0	0	0	0	0	0	0	0	0	0	0	0	0	7	8	5	4	1	1	1	16.436	15.395	0	0
便	9	2	5	10	4	9	0	0	1	0	0	0	1	0	0	2	1	0	0	0	0	0	0	0	0	0	0	0	0	0	0	0	0	0	0	0	0	0	7	8	5	4	1	1	1	3.311	5.696	0	0
便	9	2	5	10	4	1	1	0	0	0	0	0	1	0	0	1	0	1	7	8	5	4	1	0	0	0	0	0	0	0	0	0	0	0	0	0	0	0	2	2	2	2	0	1	1	16.436	15.395	0	0
便	9	2	5	10	4	2	0	0	1	0	0	0	1	0	0	1	0	1	7	8	5	4	1	0	0	0	0	0	0	0	0	0	0	0	0	0	0	0	2	2	2	2	0	1	1	16.972	14.758	0	1
便	9	2	5	10	4	3	1	0	0	1	0	0	1	0	0	2	1	0	0	0	0	0	0	0	0	0	0	0	0	0	0	0	0	0	0	0	0	0	7	8	5	4	1	1	1	27.107	16.812	1	0
便	9	2	5	10	4	4	0	1	0	0	0	0	1	0	0	2	1	0	0	0	0	0	0	0	0	0	0	0	0	0	0	0	0	0	0	0	0	0	7	8	5	4	1	1	1	16.972	14.758	0	1
便	9	2	5	10	4	5	0	1	0	0	0	0	1	0	0	2	1	0	0	0	0	0	0	0	0	0	0	0	0	0	0	0	0	0	0	0	0	0	7	8	5	4	1	2	2	6.531	9.221	0	0
便	9	2	5	10	4	6	0	1	0	0	0	0	1	0	0	2	1	0	0	0	0	0	0	0	0	0	0	0	0	0	0	0	0	0	0	0	0	0	7	8	5	4	1	1	1	27.107	16.812	1	0
便	9	2	5	10	4	7	0	1	0	0	0	0	1	0	0	2	1	0	0	0	0	0	0	0	0	0	0	0	0	0	0	0	0	0	0	0	0	0	7	8	5	4	1	1	1	27.107	16.812	1	0
便	9	2	5	10	4	8	0	1	0	0	0	0	1	0	0	2	1	0	0	0	0	0	0	0	0	0	0	0	0	0	0	0	0	0	0	0	0	0	7	8	5	4	1	1	1	16.436	15.395	0	0
便	9	2	5	10	4	9	0	0	1	0	0	0	1	0	0	2	1	0	0	0	0	0	0	0	0	0	0	0	0	0	0	0	0	0	0	0	0	0	7	8	5	4	1	1	1	3.311	5.696	0	0
候	10	5	5	11	4	1	1	0	0	0	0	0	1	0	0	1	0	4	1	1	1	1	0	1	2	1	2	0	1	1	1	1	1	5	5	3	3	1	2	2	2	2	0	1	1	16.436	15.395	0	0
候	10	5	5	11	4	2	0	0	1	0	0	0	1	0	0	1	0	4	1	1	1	1	0	1	2	1	2	0	1	1	1	1	1	5	5	3	3	1	2	2	2	2	0	1	1	16.972	14.758	0	1
候	10	5	5	11	4	3	1	0	0	1	0	0	1	0	0	2	0	3	1	2	1	2	0	1	1	1	1	1	5	5	3	3	1	0	0	0	0	0	1	1	1	1	0	1	1	16.972	14.758	0	1
候	10	5	5	11	4	4	1	0	0	1	0	0	1	0	0	3	0	2	1	1	1	1	1	5	5	3	3	1	0	0	0	0	0	0	0	0	0	0	1	2	1	2	0	2	2	6.531	9.221	0	0
候	10	5	5	11	4	5	1	0	0	0	1	0	1	0	0	4	0	1	5	5	3	3	1	0	0	0	0	0	0	0	0	0	0	0	0	0	0	0	1	1	1	1	1	1	1	27.107	16.812	1	0
候	10	5	5	11	4	6	1	0	0	0	1	0	1	0	0	5	1	0	0	0	0	0	0	0	0	0	0	0	0	0	0	0	0	0	0	0	0	0	5	5	3	3	1	1	1	16.436	15.395	0	0
候	10	5	5	11	4	7	0	1	0	0	0	0	1	0	0	5	1	0	0	0	0	0	0	0	0	0	0	0	0	0	0	0	0	0	0	0	0	0	5	5	3	3	1	1	1	27.107	16.812	1	0
候	10	5	5	11	4	8	0	1	0	0	0	0	1	0	0	5	1	0	0	0	0	0	0	0	0	0	0	0	0	0	0	0	0	0	0	0	0	0	5	5	3	3	1	1	1	27.107	16.812	1	0
候	10	5	5	11	4	9	0	1	0	0	0	0	1	0	0	5	1	0	0	0	0	0	0	0	0	0	0	0	0	0	0	0	0	0	0	0	0	0	5	5	3	3	1	1	1	16.436	15.395	0	0
候	10	5	5	11	4	10	0	0	1	0	0	0	1	0	0	5	1	0	0	0	0	0	0	0	0	0	0	0	0	0	0	0	0	0	0	0	0	0	5	5	3	3	1	1	1	3.311	5.696	0	0
候	10	5	5	11	4	1	1	0	0	0	0	0	1	0	0	1	0	4	1	1	1	1	0	1	2	1	2	0	1	1	1	1	1	5	5	3	3	1	2	2	2	2	0	1	1	16.436	15.395	0	0
候	10	5	5	11	4	2	0	0	1	0	0	0	1	0	0	1	0	4	1	1	1	1	0	1	2	1	2	0	1	1	1	1	1	5	5	3	3	1	2	2	2	2	0	1	1	16.972	14.758	0	1
候	10	5	5	11	4	3	1	0	0	1	0	0	1	0	0	2	0	3	1	2	1	2	0	1	1	1	1	1	5	5	3	3	1	0	0	0	0	0	1	1	1	1	0	1	1	16.972	14.758	0	1
候	10	5	5	11	4	4	1	0	0	1	0	0	1	0	0	3	0	2	1	1	1	1	1	5	5	3	3	1	0	0	0	0	0	0	0	0	0	0	1	2	1	2	0	2	2	6.531	9.221	0	0
候	10	5	5	11	4	5	1	0	0	0	1	0	1	0	0	4	0	1	5	5	3	3	1	0	0	0	0	0	0	0	0	0	0	0	0	0	0	0	1	1	1	1	1	1	1	27.107	16.812	1	0
候	10	5	5	11	4	6	1	0	0	0	1	0	1	0	0	5	1	0	0	0	0	0	0	0	0	0	0	0	0	0	0	0	0	0	0	0	0	0	5	5	3	3	1	1	1	16.436	15.395	0	0
候	10	5	5	11	4	7	0	1	0	0	0	0	1	0	0	5	1	0	0	0	0	0	0	0	0	0	0	0	0	0	0	0	0	0	0	0	0	0	5	5	3	3	1	1	1	27.107	16.812	1	0
候	10	5	5	11	4	8	0	1	0	0	0	0	1	0	0	5	1	0	0	0	0	0	0	0	0	0	0	0	0	0	0	0	0	0	0	0	0	0	5	5	3	3	1	1	1	27.107	16.812	1	0
候	10	5	5	11	4	9	0	1	0	0	0	0	1	0	0	5	1	0	0	0	0	0	0	0	0	0	0	0	0	0	0	0	0	0	0	0	0	0	5	5	3	3	1	1	1	16.436	15.395	0	0
候	10	5	5	11	4	10	0	0	1	0	0	0	1	0	0	5	1	0	0	0	0	0	0	0	0	0	0	0	0	0	0	0	0	0	0	0	0	0	5	5	3	3	1	1	1	3.311	5.696	0	0
借	10	3	4	11	3	1	1	0	0	0	0	0	1	0	0	1	0	2	4	4	2	2	0	4	5	3	2	1	0	0	0	0	0	0	0	0	0	0	2	2	2	2	0	1	1	16.436	15.395	0	0
借	10	3	4	11	3	2	0	0	1	0	0	0	1	0	0	1	0	2	4	4	2	2	0	4	5	3	2	1	0	0	0	0	0	0	0	0	0	0	2	2	2	2	0	1	1	16.972	14.758	0	1
借	10	3	4	11	3	3	1	0	0	1	0	0	1	0	0	2	0	1	4	5	3	2	1	0	0	0	0	0	0	0	0	0	0	0	0	0	0	0	4	4	2	2	0	1	1	27.107	16.812	1	0
借	10	3	4	11	3	4	0	1	0	0	0	0	1	0	0	2	0	1	4	5	3	2	1	0	0	0	0	0	0	0	0	0	0	0	0	0	0	0	4	4	2	2	0	1	1	16.972	14.758	0	1
借	10	3	4	11	3	5	0	1	0	0	0	0	1	0	0	2	0	1	4	5	3	2	1	0	0	0	0	0	0	0	0	0	0	0	0	0	0	0	4	4	2	2	0	1	1	16.972	14.758	0	1
借	10	3	4	11	3	6	0	0	1	0	0	0	1	0	0	2	0	1	4	5	3	2	1	0	0	0	0	0	0	0	0	0	0	0	0	0	0	0	4	4	2	2	0	1	1	27.107	16.812	1	0
借	10	3	4	11	3	7	1	0	0	0	1	0	1	0	0	3	1	0	0	0	0	0	0	0	0	0	0	0	0	0	0	0	0	0	0	0	0	0	4	5	3	2	1	1	1	16.972	14.758	0	1
借	10	3	4	11	3	8	0	1	0	0	0	0	1	0	0	3	1	0	0	0	0	0	0	0	0	0	0	0	0	0	0	0	0	0	0	0	0	0	4	5	3	2	1	2	2	6.531	9.221	0	0
借	10	3	4	11	3	9	0	1	0	0	0	0	1	0	0	3	1	0	0	0	0	0	0	0	0	0	0	0	0	0	0	0	0	0	0	0	0	0	4	5	3	2	1	1	1	27.107	16.812	1	0
借	10	3	4	11	3	10	0	0	1	0	0	0	1	0	0	3	1	0	0	0	0	0	0	0	0	0	0	0	0	0	0	0	0	0	0	0	0	0	4	5	3	2	1	1	1	27.107	16.812	1	0
做	11	4	5	12	4	1	1	0	0	0	0	0	1	0	0	1	0	3	2	2	2	2	1	3	4	3	2	1	4	4	3	3	0	0	0	0	0	0	2	2	2	2	0	1	1	16.436	15.395	0	0
做	11	4	5	12	4	2	0	0	1	0	0	0	1	0	0	1	0	3	2	2	2	2	1	3	4	3	2	1	4	4	3	3	0	0	0	0	0	0	2	2	2	2	0	1	1	16.972	14.758	0	1
做	11	4	5	12	4	3	1	0	0	1	0	0	1	0	0	2	0	2	3	4	3	2	1	4	4	3	3	0	0	0	0	0	0	0	0	0	0	0	2	2	2	2	1	1	1	27.107	16.812	1	0
做	11	4	5	12	4	4	0	0	1	0	0	0	1	0	0	2	0	2	3	4	3	2	1	4	4	3	3	0	0	0	0	0	0	0	0	0	0	0	2	2	2	2	1	1	1	16.972	14.758	0	1
做	11	4	5	12	4	5	1	0	0	0	1	0	1	0	0	3	0	1	4	4	3	3	0	0	0	0	0	0	0	0	0	0	0	0	0	0	0	0	3	4	3	2	1	1	1	16.972	14.758	0	1
做	11	4	5	12	4	6	0	1	0	0	0	0	1	0	0	3	0	1	4	4	3	3	0	0	0	0	0	0	0	0	0	0	0	0	0	0	0	0	3	4	3	2	1	2	2	6.531	9.221	0	0
做	11	4	5	12	4	7	0	0	1	0	0	0	1	0	0	3	0	1	4	4	3	3	0	0	0	0	0	0	0	0	0	0	0	0	0	0	0	0	3	4	3	2	1	1	1	27.107	16.812	1	0
做	11	4	5	12	4	8	1	0	0	1	0	0	1	0	0	4	1	0	0	0	0	0	0	0	0	0	0	0	0	0	0	0	0	0	0	0	0	0	4	4	3	3	0	1	1	16.436	15.395	0	0
做	11	4	5	12	4	9	0	1	0	0	0	0	1	0	0	4	1	0	0	0	0	0	0	0	0	0	0	0	0	0	0	0	0	0	0	0	0	0	4	4	3	3	0	1	1	27.107	16.812	1	0
做	11	4	5	12	4	10	0	1	0	0	0	0	1	0	0	4	1	0	0	0	0	0	0	0	0	0	0	0	0	0	0	0	0	0	0	0	0	0	4	4	3	3	0	1	1	16.436	15.395	0	0
做	11	4	5	12	4	11	0	0	1	0	0	0	1	0	0	4	1	0	0	0	0	0	0	0	0	0	0	0	0	0	0	0	0	0	0	0	0	0	4	4	3	3	0	1	1	3.311	5.696	0	0
元	4	2	3	6	4	1	1	0	0	0	0	0	0	1	0	1	0	1	3	5	3	4	1	0	0	0	0	0	0	0	0	0	0	0	0	0	0	0	1	1	1	1	1	1	1	27.107	16.812	1	0
元	4	2	3	6	4	2	1	0	0	0	1	0	0	1	0	2	1	0	0	0	0	0	0	0	0	0	0	0	0	0	0	0	0	0	0	0	0	0	3	5	3	4	1	1	1	27.107	16.812	1	0
元	4	2	3	6	4	3	0	1	0	0	0	0	0	1	0	2	1	0	0	0	0	0	0	0	0	0	0	0	0	0	0	0	0	0	0	0	0	0	3	5	3	4	1	1	1	16.436	15.395	0	0
元	4	2	3	6	4	4	0	0	1	0	0	0	0	1	0	2	1	0	0	0	0	0	0	0	0	0	0	0	0	0	0	0	0	0	0	0	0	0	3	5	3	4	1	3	3	1.231	2.078	0	0
全	6	2	4	6	4	1	1	0	0	0	0	0	0	0	1	1	0	1	4	4	2	2	1	0	0	0	0	0	0	0	0	0	0	0	0	0	0	0	2	2	2	2	1	1	1	16.436	15.395	0	0
全	6	2	4	6	4	2	0	0	1	0	0	0	0	0	1	1	0	1	4	4	2	2	1	0	0	0	0	0	0	0	0	0	0	0	0	0	0	0	2	2	2	2	1	1	1	3.311	5.696	0	0
全	6	2	4	6	4	3	1	0	0	0	1	0	0	0	1	2	1	0	0	0	0	0	0	0	0	0	0	0	0	0	0	0	0	0	0	0	0	0	4	4	2	2	1	1	1	27.107	16.812	1	0
全	6	2	4	6	4	4	0	1	0	0	0	0	0	0	1	2	1	0	0	0	0	0	0	0	0	0	0	0	0	0	0	0	0	0	0	0	0	0	4	4	2	2	1	1	1	27.107	16.812	1	0
全	6	2	4	6	4	5	0	1	0	0	0	0	0	0	1	2	1	0	0	0	0	0	0	0	0	0	0	0	0	0	0	0	0	0	0	0	0	0	4	4	2	2	1	1	1	16.972	14.758	0	1
全	6	2	4	6	4	6	0	0	1	0	0	0	0	0	1	2	1	0	0	0	0	0	0	0	0	0	0	0	0	0	0	0	0	0	0	0	0	0	4	4	2	2	1	1	1	27.107	16.812	1	0
公	4	2	3	5	3	1	1	0	0	0	0	0	0	0	1	1	0	1	2	3	2	3	0	0	0	0	0	0	0	0	0	0	0	0	0	0	0	0	2	2	2	2	1	1	1	16.436	15.395	0	0
公	4	2	3	5	3	2	0	0	1	0	0	0	0	0	1	1	0	1	2	3	2	3	0	0	0	0	0	0	0	0	0	0	0	0	0	0	0	0	2	2	2	2	1	1	1	3.311	5.696	0	0
公	4	2	3	5	3	3	1	0	0	0	1	0	0	0	1	2	1	0	0	0	0	0	0	0	0	0	0	0	0	0	0	0	0	0	0	0	0	0	2	3	2	3	0	2	2	1.114	1.226	0	0
公	4	2	3	5	3	4	0	0	1	0	0	0	0	0	1	2	1	0	0	0	0	0	0	0	0	0	0	0	0	0	0	0	0	0	0	0	0	0	2	3	2	3	0	1	1	13.88	12.495	0	0
公	4	2	3	5	3	1	1	0	0	0	0	0	0	0	1	1	0	1	2	3	2	3	0	0	0	0	0	0	0	0	0	0	0	0	0	0	0	0	2	2	2	2	1	1	1	16.436	15.395	0	0
公	4	2	3	5	3	2	0	0	1	0	0	0	0	0	1	1	0	1	2	3	2	3	0	0	0	0	0	0	0	0	0	0	0	0	0	0	0	0	2	2	2	2	1	1	1	3.311	5.696	0	0
公	4	2	3	5	3	3	1	0	0	0	1	0	0	0	1	2	1	0	0	0	0	0	0	0	0	0	0	0	0	0	0	0	0	0	0	0	0	0	2	3	2	3	0	2	2	1.114	1.226	0	0
公	4	2	3	5	3	4	0	0	1	0	0	0	0	0	1	2	1	0	0	0	0	0	0	0	0	0	0	0	0	0	0	0	0	0	0	0	0	0	2	3	2	3	0	1	1	13.88	12.495	0	0
共	6	2	4	6	4	1	1	0	0	0	0	0	0	1	0	1	0	1	2	2	2	2	1	0	0	0	0	0	0	0	0	0	0	0	0	0	0	0	4	4	2	2	0	1	1	27.107	16.812	1	0
共	6	2	4	6	4	2	0	1	0	0	0	0	0	1	0	1	0	1	2	2	2	2	1	0	0	0	0	0	0	0	0	0	0	0	0	0	0	0	4	4	2	2	0	1	1	16.972	14.758	0	1
共	6	2	4	6	4	3	0	1	0	0	0	0	0	1	0	1	0	1	2	2	2	2	1	0	0	0	0	0	0	0	0	0	0	0	0	0	0	0	4	4	2	2	0	1	1	16.972	14.758	0	1
共	6	2	4	6	4	4	0	0	1	0	0	0	0	1	0	1	0	1	2	2	2	2	1	0	0	0	0	0	0	0	0	0	0	0	0	0	0	0	4	4	2	2	0	1	1	27.107	16.812	1	0
共	6	2	4	6	4	5	1	0	0	0	1	0	0	1	0	2	1	0	0	0	0	0	0	0	0	0	0	0	0	0	0	0	0	0	0	0	0	0	2	2	2	2	1	1	1	16.436	15.395	0	0
共	6	2	4	6	4	6	0	0	1	0	0	0	0	1	0	2	1	0	0	0	0	0	0	0	0	0	0	0	0	0	0	0	0	0	0	0	0	0	2	2	2	2	1	1	1	13.88	12.495	0	0
共	6	2	4	6	4	1	1	0	0	0	0	0	0	1	0	1	0	1	2	2	2	2	1	0	0	0	0	0	0	0	0	0	0	0	0	0	0	0	4	4	2	2	0	1	1	27.107	16.812	1	0
共	6	2	4	6	4	2	0	1	0	0	0	0	0	1	0	1	0	1	2	2	2	2	1	0	0	0	0	0	0	0	0	0	0	0	0	0	0	0	4	4	2	2	0	1	1	16.972	14.758	0	1
共	6	2	4	6	4	3	0	1	0	0	0	0	0	1	0	1	0	1	2	2	2	2	1	0	0	0	0	0	0	0	0	0	0	0	0	0	0	0	4	4	2	2	0	1	1	16.972	14.758	0	1
共	6	2	4	6	4	4	0	0	1	0	0	0	0	1	0	1	0	1	2	2	2	2	1	0	0	0	0	0	0	0	0	0	0	0	0	0	0	0	4	4	2	2	0	1	1	27.107	16.812	1	0
共	6	2	4	6	4	5	1	0	0	0	1	0	0	1	0	2	1	0	0	0	0	0	0	0	0	0	0	0	0	0	0	0	0	0	0	0	0	0	2	2	2	2	1	1	1	16.436	15.395	0	0
共	6	2	4	6	4	6	0	0	1	0	0	0	0	1	0	2	1	0	0	0	0	0	0	0	0	0	0	0	0	0	0	0	0	0	0	0	0	0	2	2	2	2	1	1	1	13.88	12.495	0	0
兴	6	3	3	6	3	1	1	0	0	0	0	0	0	1	0	1	0	2	1	1	1	1	1	2	2	2	2	0	0	0	0	0	0	0	0	0	0	0	3	3	2	2	0	1	1	13.88	12.495	0	0
兴	6	3	3	6	3	2	0	1	0	0	0	0	0	1	0	1	0	2	1	1	1	1	1	2	2	2	2	0	0	0	0	0	0	0	0	0	0	0	3	3	2	2	0	1	1	13.88	12.495	0	0
兴	6	3	3	6	3	3	0	0	1	0	0	0	0	1	0	1	0	2	1	1	1	1	1	2	2	2	2	0	0	0	0	0	0	0	0	0	0	0	3	3	2	2	0	1	1	16.436	15.395	0	0
兴	6	3	3	6	3	4	1	0	0	0	1	0	0	1	0	2	0	1	2	2	2	2	0	0	0	0	0	0	0	0	0	0	0	0	0	0	0	0	1	1	1	1	1	1	1	27.107	16.812	1	0
兴	6	3	3	6	3	5	1	0	0	0	1	0	0	1	0	3	1	0	0	0	0	0	0	0	0	0	0	0	0	0	0	0	0	0	0	0	0	0	2	2	2	2	0	1	1	16.436	15.395	0	0
兴	6	3	3	6	3	6	0	0	1	0	0	0	0	1	0	3	1	0	0	0	0	0	0	0	0	0	0	0	0	0	0	0	0	0	0	0	0	0	2	2	2	2	0	1	1	13.88	12.495	0	0
兴	6	3	3	6	3	1	1	0	0	0	0	0	0	1	0	1	0	2	1	1	1	1	1	2	2	2	2	0	0	0	0	0	0	0	0	0	0	0	3	3	2	2	0	1	1	13.88	12.495	0	0
兴	6	3	3	6	3	2	0	1	0	0	0	0	0	1	0	1	0	2	1	1	1	1	1	2	2	2	2	0	0	0	0	0	0	0	0	0	0	0	3	3	2	2	0	1	1	13.88	12.495	0	0
兴	6	3	3	6	3	3	0	0	1	0	0	0	0	1	0	1	0	2	1	1	1	1	1	2	2	2	2	0	0	0	0	0	0	0	0	0	0	0	3	3	2	2	0	1	1	16.436	15.395	0	0
兴	6	3	3	6	3	4	1	0	0	0	1	0	0	1	0	2	0	1	2	2	2	2	0	0	0	0	0	0	0	0	0	0	0	0	0	0	0	0	1	1	1	1	1	1	1	27.107	16.812	1	0
兴	6	3	3	6	3	5	1	0	0	0	1	0	0	1	0	3	1	0	0	0	0	0	0	0	0	0	0	0	0	0	0	0	0	0	0	0	0	0	2	2	2	2	0	1	1	16.436	15.395	0	0
兴	6	3	3	6	3	6	0	0	1	0	0	0	0	1	0	3	1	0	0	0	0	0	0	0	0	0	0	0	0	0	0	0	0	0	0	0	0	0	2	2	2	2	0	1	1	13.88	12.495	0	0
分	4	2	3	6	5	1	1	0	0	0	0	0	0	0	1	1	0	1	2	4	2	4	1	0	0	0	0	0	0	0	0	0	0	0	0	0	0	0	2	2	2	2	1	1	1	16.436	15.395	0	0
分	4	2	3	6	5	2	0	0	1	0	0	0	0	0	1	1	0	1	2	4	2	4	1	0	0	0	0	0	0	0	0	0	0	0	0	0	0	0	2	2	2	2	1	1	1	3.311	5.696	0	0
分	4	2	3	6	5	3	1	0	0	0	1	0	0	0	1	2	1	0	0	0	0	0	0	0	0	0	0	0	0	0	0	0	0	0	0	0	0	0	2	4	2	4	1	3	3	2.391	3.893	0	0
分	4	2	3	6	5	4	0	0	1	0	0	0	0	0	1	2	1	0	0	0	0	0	0	0	0	0	0	0	0	0	0	0	0	0	0	0	0	0	2	4	2	4	1	1	1	16.436	15.395	0	0
分	4	2	3	6	5	1	1	0	0	0	0	0	0	0	1	1	0	1	2	4	2	4	1	0	0	0	0	0	0	0	0	0	0	0	0	0	0	0	2	2	2	2	1	1	1	16.436	15.395	0	0
分	4	2	3	6	5	2	0	0	1	0	0	0	0	0	1	1	0	1	2	4	2	4	1	0	0	0	0	0	0	0	0	0	0	0	0	0	0	0	2	2	2	2	1	1	1	3.311	5.696	0	0
分	4	2	3	6	5	3	1	0	0	0	1	0	0	0	1	2	1	0	0	0	0	0	0	0	0	0	0	0	0	0	0	0	0	0	0	0	0	0	2	4	2	4	1	3	3	2.391	3.893	0	0
分	4	2	3	6	5	4	0	0	1	0	0	0	0	0	1	2	1	0	0	0	0	0	0	0	0	0	0	0	0	0	0	0	0	0	0	0	0	0	2	4	2	4	1	1	1	16.436	15.395	0	0
别	7	3	4	11	4	1	1	0	0	0	0	0	1	0	0	1	0	2	2	4	2	4	1	2	3	2	2	0	0	0	0	0	0	0	0	0	0	0	3	4	3	2	1	1	1	16.972	14.758	0	1
别	7	3	4	11	4	2	0	1	0	0	0	0	1	0	0	1	0	2	2	4	2	4	1	2	3	2	2	0	0	0	0	0	0	0	0	0	0	0	3	4	3	2	1	2	2	6.531	9.221	0	0
别	7	3	4	11	4	3	0	0	1	0	0	0	1	0	0	1	0	2	2	4	2	4	1	2	3	2	2	0	0	0	0	0	0	0	0	0	0	0	3	4	3	2	1	1	1	27.107	16.812	1	0
别	7	3	4	11	4	4	1	0	0	0	1	0	1	0	0	2	0	1	2	3	2	2	0	0	0	0	0	0	0	0	0	0	0	0	0	0	0	0	2	4	2	4	1	3	3	2.391	3.893	0	0
别	7	3	4	11	4	5	0	0	1	0	0	0	1	0	0	2	0	1	2	3	2	2	0	0	0	0	0	0	0	0	0	0	0	0	0	0	0	0	2	4	2	4	1	1	1	16.436	15.395	0	0
别	7	3	4	11	4	6	1	0	0	1	0	0	1	0	0	3	1	0	0	0	0	0	0	0	0	0	0	0	0	0	0	0	0	0	0	0	0	0	2	3	2	2	0	1	1	16.972	14.758	0	1
别	7	3	4	11	4	7	0	0	1	0	0	0	1	0	0	3	1	0	0	0	0	0	0	0	0	0	0	0	0	0	0	0	0	0	0	0	0	0	2	3	2	2	0	2	2	1.939	3.256	0	1
别	7	3	4	11	4	1	1	0	0	0	0	0	1	0	0	1	0	2	2	4	2	4	1	2	3	2	2	0	0	0	0	0	0	0	0	0	0	0	3	4	3	2	1	1	1	16.972	14.758	0	1
别	7	3	4	11	4	2	0	1	0	0	0	0	1	0	0	1	0	2	2	4	2	4	1	2	3	2	2	0	0	0	0	0	0	0	0	0	0	0	3	4	3	2	1	2	2	6.531	9.221	0	0
别	7	3	4	11	4	3	0	0	1	0	0	0	1	0	0	1	0	2	2	4	2	4	1	2	3	2	2	0	0	0	0	0	0	0	0	0	0	0	3	4	3	2	1	1	1	27.107	16.812	1	0
别	7	3	4	11	4	4	1	0	0	0	1	0	1	0	0	2	0	1	2	3	2	2	0	0	0	0	0	0	0	0	0	0	0	0	0	0	0	0	2	4	2	4	1	3	3	2.391	3.893	0	0
别	7	3	4	11	4	5	0	0	1	0	0	0	1	0	0	2	0	1	2	3	2	2	0	0	0	0	0	0	0	0	0	0	0	0	0	0	0	0	2	4	2	4	1	1	1	16.436	15.395	0	0
别	7	3	4	11	4	6	1	0	0	1	0	0	1	0	0	3	1	0	0	0	0	0	0	0	0	0	0	0	0	0	0	0	0	0	0	0	0	0	2	3	2	2	0	1	1	16.972	14.758	0	1
别	7	3	4	11	4	7	0	0	1	0	0	0	1	0	0	3	1	0	0	0	0	0	0	0	0	0	0	0	0	0	0	0	0	0	0	0	0	0	2	3	2	2	0	2	2	1.939	3.256	0	1
刻	8	2	5	10	5	1	1	0	0	0	0	0	1	0	0	1	0	1	2	3	2	2	0	0	0	0	0	0	0	0	0	0	0	0	0	0	0	0	6	7	4	3	1	1	1	13.88	12.495	0	0
刻	8	2	5	10	5	2	0	1	0	0	0	0	1	0	0	1	0	1	2	3	2	2	0	0	0	0	0	0	0	0	0	0	0	0	0	0	0	0	6	7	4	3	1	1	1	27.107	16.812	1	0
刻	8	2	5	10	5	3	0	1	0	0	0	0	1	0	0	1	0	1	2	3	2	2	0	0	0	0	0	0	0	0	0	0	0	0	0	0	0	0	6	7	4	3	1	2	2	1.114	1.226	0	0
刻	8	2	5	10	5	4	0	1	0	0	0	0	1	0	0	1	0	1	2	3	2	2	0	0	0	0	0	0	0	0	0	0	0	0	0	0	0	0	6	7	4	3	1	1	1	16.436	15.395	0	0
刻	8	2	5	10	5	5	0	1	0	0	0	0	1	0	0	1	0	1	2	3	2	2	0	0	0	0	0	0	0	0	0	0	0	0	0	0	0	0	6	7	4	3	1	1	1	16.436	15.395	0	0
刻	8	2	5	10	5	6	0	0	1	0	0	0	1	0	0	1	0	1	2	3	2	2	0	0	0	0	0	0	0	0	0	0	0	0	0	0	0	0	6	7	4	3	1	1	1	13.88	12.495	0	0
刻	8	2	5	10	5	7	1	0	0	1	0	0	1	0	0	2	1	0	0	0	0	0	0	0	0	0	0	0	0	0	0	0	0	0	0	0	0	0	2	3	2	2	0	1	1	16.972	14.758	0	1
刻	8	2	5	10	5	8	0	0	1	0	0	0	1	0	0	2	1	0	0	0	0	0	0	0	0	0	0	0	0	0	0	0	0	0	0	0	0	0	2	3	2	2	0	2	2	1.939	3.256	0	1
刻	8	2	5	10	5	1	1	0	0	0	0	0	1	0	0	1	0	1	2	3	2	2	0	0	0	0	0	0	0	0	0	0	0	0	0	0	0	0	6	7	4	3	1	1	1	13.88	12.495	0	0
刻	8	2	5	10	5	2	0	1	0	0	0	0	1	0	0	1	0	1	2	3	2	2	0	0	0	0	0	0	0	0	0	0	0	0	0	0	0	0	6	7	4	3	1	1	1	27.107	16.812	1	0
刻	8	2	5	10	5	3	0	1	0	0	0	0	1	0	0	1	0	1	2	3	2	2	0	0	0	0	0	0	0	0	0	0	0	0	0	0	0	0	6	7	4	3	1	2	2	1.114	1.226	0	0
刻	8	2	5	10	5	4	0	1	0	0	0	0	1	0	0	1	0	1	2	3	2	2	0	0	0	0	0	0	0	0	0	0	0	0	0	0	0	0	6	7	4	3	1	1	1	16.436	15.395	0	0
刻	8	2	5	10	5	5	0	1	0	0	0	0	1	0	0	1	0	1	2	3	2	2	0	0	0	0	0	0	0	0	0	0	0	0	0	0	0	0	6	7	4	3	1	1	1	16.436	15.395	0	0
刻	8	2	5	10	5	6	0	0	1	0	0	0	1	0	0	1	0	1	2	3	2	2	0	0	0	0	0	0	0	0	0	0	0	0	0	0	0	0	6	7	4	3	1	1	1	13.88	12.495	0	0
刻	8	2	5	10	5	7	1	0	0	1	0	0	1	0	0	2	1	0	0	0	0	0	0	0	0	0	0	0	0	0	0	0	0	0	0	0	0	0	2	3	2	2	0	1	1	16.972	14.758	0	1
刻	8	2	5	10	5	8	0	0	1	0	0	0	1	0	0	2	1	0	0	0	0	0	0	0	0	0	0	0	0	0	0	0	0	0	0	0	0	0	2	3	2	2	0	2	2	1.939	3.256	0	1
前	9	3	5	12	5	1	1	0	0	0	0	0	0	1	0	1	0	2	4	6	3	3	0	2	3	2	2	0	0	0	0	0	0	0	0	0	0	0	3	3	3	3	0	1	1	13.88	12.495	0	0
前	9	3	5	12	5	2	0	1	0	0	0	0	0	1	0	1	0	2	4	6	3	3	0	2	3	2	2	0	0	0	0	0	0	0	0	0	0	0	3	3	3	3	0	1	1	16.436	15.395	0	0
前	9	3	5	12	5	3	0	0	1	0	0	0	0	1	0	1	0	2	4	6	3	3	0	2	3	2	2	0	0	0	0	0	0	0	0	0	0	0	3	3	3	3	0	1	1	27.107	16.812	1	0
前	9	3	5	12	5	4	1	0	0	0	1	0	0	1	0	2	0	1	2	3	2	2	0	0	0	0	0	0	0	0	0	0	0	0	0	0	0	0	4	6	3	3	0	1	1	16.972	14.758	0	1
前	9	3	5	12	5	5	0	1	0	0	0	0	0	1	0	2	0	1	2	3	2	2	0	0	0	0	0	0	0	0	0	0	0	0	0	0	0	0	4	6	3	3	0	3	3	2.391	3.893	0	0
前	9	3	5	12	5	6	0	1	0	0	0	0	0	1	0	2	0	1	2	3	2	2	0	0	0	0	0	0	0	0	0	0	0	0	0	0	0	0	4	6	3	3	0	1	1	27.107	16.812	1	0
前	9	3	5	12	5	7	0	0	1	0	0	0	0	1	0	2	0	1	2	3	2	2	0	0	0	0	0	0	0	0	0	0	0	0	0	0	0	0	4	6	3	3	0	1	1	27.107	16.812	1	0
前	9	3	5	12	5	8	1	0	0	1	0	0	0	1	0	3	1	0	0	0	0	0	0	0	0	0	0	0	0	0	0	0	0	0	0	0	0	0	2	3	2	2	0	1	1	16.972	14.758	0	1
前	9	3	5	12	5	9	0	0	1	0	0	0	0	1	0	3	1	0	0	0	0	0	0	0	0	0	0	0	0	0	0	0	0	0	0	0	0	0	2	3	2	2	0	2	2	1.939	3.256	0	1
包	5	2	3	10	4	1	1	0	0	0	0	0	0	0	1	1	0	1	3	6	2	3	1	0	0	0	0	0	0	0	0	0	0	0	0	0	0	0	2	4	2	4	0	1	1	16.436	15.395	0	0
包	5	2	3	10	4	2	0	0	1	0	0	0	0	0	1	1	0	1	3	6	2	3	1	0	0	0	0	0	0	0	0	0	0	0	0	0	0	0	2	4	2	4	0	3	3	2.391	3.893	0	0
包	5	2	3	10	4	3	1	0	0	0	0	1	0	0	1	2	1	0	0	0	0	0	0	0	0	0	0	0	0	0	0	0	0	0	0	0	0	0	3	6	2	3	1	2	2	6.531	9.221	0	0
包	5	2	3	10	4	4	0	1	0	0	0	0	0	0	1	2	1	0	0	0	0	0	0	0	0	0	0	0	0	0	0	0	0	0	0	0	0	0	3	6	2	3	1	1	1	27.107	16.812	1	0
包	5	2	3	10	4	5	0	0	1	0	0	0	0	0	1	2	1	0	0	0	0	0	0	0	0	0	0	0	0	0	0	0	0	0	0	0	0	0	3	6	2	3	1	3	3	1.231	2.078	0	0
包	5	2	3	10	4	1	1	0	0	0	0	0	0	0	1	1	0	1	3	6	2	3	1	0	0	0	0	0	0	0	0	0	0	0	0	0	0	0	2	4	2	4	0	1	1	16.436	15.395	0	0
包	5	2	3	10	4	2	0	0	1	0	0	0	0	0	1	1	0	1	3	6	2	3	1	0	0	0	0	0	0	0	0	0	0	0	0	0	0	0	2	4	2	4	0	3	3	2.391	3.893	0	0
包	5	2	3	10	4	3	1	0	0	0	0	1	0	0	1	2	1	0	0	0	0	0	0	0	0	0	0	0	0	0	0	0	0	0	0	0	0	0	3	6	2	3	1	2	2	6.531	9.221	0	0
包	5	2	3	10	4	4	0	1	0	0	0	0	0	0	1	2	1	0	0	0	0	0	0	0	0	0	0	0	0	0	0	0	0	0	0	0	0	0	3	6	2	3	1	1	1	27.107	16.812	1	0
包	5	2	3	10	4	5	0	0	1	0	0	0	0	0	1	2	1	0	0	0	0	0	0	0	0	0	0	0	0	0	0	0	0	0	0	0	0	0	3	6	2	3	1	3	3	1.231	2.078	0	0
友	4	2	4	5	3	1	1	0	0	0	0	0	0	0	1	1	0	1	2	3	2	3	1	0	0	0	0	0	0	0	0	0	0	0	0	0	0	0	2	2	2	2	0	1	1	27.107	16.812	1	0
友	4	2	4	5	3	2	0	0	1	0	0	0	0	0	1	1	0	1	2	3	2	3	1	0	0	0	0	0	0	0	0	0	0	0	0	0	0	0	2	2	2	2	0	1	1	16.436	15.395	0	0
友	4	2	4	5	3	3	1	0	0	0	0	1	0	0	1	2	1	0	0	0	0	0	0	0	0	0	0	0	0	0	0	0	0	0	0	0	0	0	2	3	2	3	1	2	2	1.107	1.79	0	0
友	4	2	4	5	3	4	0	0	1	0	0	0	0	0	1	2	1	0	0	0	0	0	0	0	0	0	0	0	0	0	0	0	0	0	0	0	0	0	2	3	2	3	1	1	1	3.311	5.696	0	0
友	4	2	4	5	3	1	1	0	0	0	0	0	0	0	1	1	0	1	2	3	2	3	1	0	0	0	0	0	0	0	0	0	0	0	0	0	0	0	2	2	2	2	0	1	1	27.107	16.812	1	0
友	4	2	4	5	3	2	0	0	1	0	0	0	0	0	1	1	0	1	2	3	2	3	1	0	0	0	0	0	0	0	0	0	0	0	0	0	0	0	2	2	2	2	0	1	1	16.436	15.395	0	0
友	4	2	4	5	3	3	1	0	0	0	0	1	0	0	1	2	1	0	0	0	0	0	0	0	0	0	0	0	0	0	0	0	0	0	0	0	0	0	2	3	2	3	1	2	2	1.107	1.79	0	0
友	4	2	4	5	3	4	0	0	1	0	0	0	0	0	1	2	1	0	0	0	0	0	0	0	0	0	0	0	0	0	0	0	0	0	0	0	0	0	2	3	2	3	1	1	1	3.311	5.696	0	0
右	5	2	4	6	3	1	1	0	0	0	0	0	0	0	1	1	0	1	3	4	3	2	1	0	0	0	0	0	0	0	0	0	0	0	0	0	0	0	2	2	2	2	0	1	1	27.107	16.812	1	0
右	5	2	4	6	3	2	0	0	1	0	0	0	0	0	1	1	0	1	3	4	3	2	1	0	0	0	0	0	0	0	0	0	0	0	0	0	0	0	2	2	2	2	0	1	1	16.436	15.395	0	0
右	5	2	4	6	3	3	1	0	0	0	0	1	0	0	1	2	1	0	0	0	0	0	0	0	0	0	0	0	0	0	0	0	0	0	0	0	0	0	3	4	3	2	1	1	1	16.972	14.758	0	1
右	5	2	4	6	3	4	0	1	0	0	0	0	0	0	1	2	1	0	0	0	0	0	0	0	0	0	0	0	0	0	0	0	0	0	0	0	0	0	3	4	3	2	1	2	2	6.531	9.221	0	0
右	5	2	4	6	3	5	0	0	1	0	0	0	0	0	1	2	1	0	0	0	0	0	0	0	0	0	0	0	0	0	0	0	0	0	0	0	0	0	3	4	3	2	1	1	1	27.107	16.812	1	0
右	5	2	4	6	3	1	1	0	0	0	0	0	0	0	1	1	0	1	3	4	3	2	1	0	0	0	0	0	0	0	0	0	0	0	0	0	0	0	2	2	2	2	0	1	1	27.107	16.812	1	0
右	5	2	4	6	3	2	0	0	1	0	0	0	0	0	1	1	0	1	3	4	3	2	1	0	0	0	0	0	0	0	0	0	0	0	0	0	0	0	2	2	2	2	0	1	1	16.436	15.395	0	0
右	5	2	4	6	3	3	1	0	0	0	0	1	0	0	1	2	1	0	0	0	0	0	0	0	0	0	0	0	0	0	0	0	0	0	0	0	0	0	3	4	3	2	1	1	1	16.972	14.758	0	1
右	5	2	4	6	3	4	0	1	0	0	0	0	0	0	1	2	1	0	0	0	0	0	0	0	0	0	0	0	0	0	0	0	0	0	0	0	0	0	3	4	3	2	1	2	2	6.531	9.221	0	0
右	5	2	4	6	3	5	0	0	1	0	0	0	0	0	1	2	1	0	0	0	0	0	0	0	0	0	0	0	0	0	0	0	0	0	0	0	0	0	3	4	3	2	1	1	1	27.107	16.812	1	0
号	5	2	3	9	3	1	1	0	0	0	0	0	0	1	0	1	0	1	2	5	2	3	0	0	0	0	0	0	0	0	0	0	0	0	0	0	0	0	3	4	3	2	1	1	1	16.972	14.758	0	1
号	5	2	3	9	3	2	0	1	0	0	0	0	0	1	0	1	0	1	2	5	2	3	0	0	0	0	0	0	0	0	0	0	0	0	0	0	0	0	3	4	3	2	1	2	2	6.531	9.221	0	0
号	5	2	3	9	3	3	0	0	1	0	0	0	0	1	0	1	0	1	2	5	2	3	0	0	0	0	0	0	0	0	0	0	0	0	0	0	0	0	3	4	3	2	1	1	1	27.107	16.812	1	0
号	5	2	3	9	3	4	1	0	0	0	1	0	0	1	0	2	1	0	0	0	0	0	0	0	0	0	0	0	0	0	0	0	0	0	0	0	0	0	2	5	2	3	0	1	1	27.107	16.812	1	0
号	5	2	3	9	3	5	0	0	1	0	0	0	0	1	0	2	1	0	0	0	0	0	0	0	0	0	0	0	0	0	0	0	0	0	0	0	0	0	2	5	2	3	0	4	3	0.314	0.533	0	0
号	5	2	3	9	3	1	1	0	0	0	0	0	0	1	0	1	0	1	2	5	2	3	0	0	0	0	0	0	0	0	0	0	0	0	0	0	0	0	3	4	3	2	1	1	1	16.972	14.758	0	1
号	5	2	3	9	3	2	0	1	0	0	0	0	0	1	0	1	0	1	2	5	2	3	0	0	0	0	0	0	0	0	0	0	0	0	0	0	0	0	3	4	3	2	1	2	2	6.531	9.221	0	0
号	5	2	3	9	3	3	0	0	1	0	0	0	0	1	0	1	0	1	2	5	2	3	0	0	0	0	0	0	0	0	0	0	0	0	0	0	0	0	3	4	3	2	1	1	1	27.107	16.812	1	0
号	5	2	3	9	3	4	1	0	0	0	1	0	0	1	0	2	1	0	0	0	0	0	0	0	0	0	0	0	0	0	0	0	0	0	0	0	0	0	2	5	2	3	0	1	1	27.107	16.812	1	0
号	5	2	3	9	3	5	0	0	1	0	0	0	0	1	0	2	1	0	0	0	0	0	0	0	0	0	0	0	0	0	0	0	0	0	0	0	0	0	2	5	2	3	0	4	3	0.314	0.533	0	0
名	6	2	5	8	4	1	1	0	0	0	0	0	0	1	0	1	0	1	3	4	3	2	1	0	0	0	0	0	0	0	0	0	0	0	0	0	0	0	3	4	3	3	1	1	1	16.436	15.395	0	0
名	6	2	5	8	4	2	0	1	0	0	0	0	0	1	0	1	0	1	3	4	3	2	1	0	0	0	0	0	0	0	0	0	0	0	0	0	0	0	3	4	3	3	1	2	2	1.107	1.79	0	0
名	6	2	5	8	4	3	0	0	1	0	0	0	0	1	0	1	0	1	3	4	3	2	1	0	0	0	0	0	0	0	0	0	0	0	0	0	0	0	3	4	3	3	1	1	1	13.88	12.495	0	0
名	6	2	5	8	4	4	1	0	0	0	1	0	0	1	0	2	1	0	0	0	0	0	0	0	0	0	0	0	0	0	0	0	0	0	0	0	0	0	3	4	3	2	1	1	1	16.972	14.758	0	1
名	6	2	5	8	4	5	0	1	0	0	0	0	0	1	0	2	1	0	0	0	0	0	0	0	0	0	0	0	0	0	0	0	0	0	0	0	0	0	3	4	3	2	1	2	2	6.531	9.221	0	0
名	6	2	5	8	4	6	0	0	1	0	0	0	0	1	0	2	1	0	0	0	0	0	0	0	0	0	0	0	0	0	0	0	0	0	0	0	0	0	3	4	3	2	1	1	1	27.107	16.812	1	0
名	6	2	5	8	4	1	1	0	0	0	0	0	0	1	0	1	0	1	3	4	3	2	1	0	0	0	0	0	0	0	0	0	0	0	0	0	0	0	3	4	3	3	1	1	1	16.436	15.395	0	0
名	6	2	5	8	4	2	0	1	0	0	0	0	0	1	0	1	0	1	3	4	3	2	1	0	0	0	0	0	0	0	0	0	0	0	0	0	0	0	3	4	3	3	1	2	2	1.107	1.79	0	0
名	6	2	5	8	4	3	0	0	1	0	0	0	0	1	0	1	0	1	3	4	3	2	1	0	0	0	0	0	0	0	0	0	0	0	0	0	0	0	3	4	3	3	1	1	1	13.88	12.495	0	0
名	6	2	5	8	4	4	1	0	0	0	1	0	0	1	0	2	1	0	0	0	0	0	0	0	0	0	0	0	0	0	0	0	0	0	0	0	0	0	3	4	3	2	1	1	1	16.972	14.758	0	1
名	6	2	5	8	4	5	0	1	0	0	0	0	0	1	0	2	1	0	0	0	0	0	0	0	0	0	0	0	0	0	0	0	0	0	0	0	0	0	3	4	3	2	1	2	2	6.531	9.221	0	0
名	6	2	5	8	4	6	0	0	1	0	0	0	0	1	0	2	1	0	0	0	0	0	0	0	0	0	0	0	0	0	0	0	0	0	0	0	0	0	3	4	3	2	1	1	1	27.107	16.812	1	0
吧	7	2	3	11	3	1	1	0	0	0	0	0	1	0	0	1	0	1	4	7	3	3	1	0	0	0	0	0	0	0	0	0	0	0	0	0	0	0	3	4	3	2	1	1	1	16.972	14.758	0	1
吧	7	2	3	11	3	2	0	1	0	0	0	0	1	0	0	1	0	1	4	7	3	3	1	0	0	0	0	0	0	0	0	0	0	0	0	0	0	0	3	4	3	2	1	2	2	6.531	9.221	0	0
吧	7	2	3	11	3	3	0	0	1	0	0	0	1	0	0	1	0	1	4	7	3	3	1	0	0	0	0	0	0	0	0	0	0	0	0	0	0	0	3	4	3	2	1	1	1	27.107	16.812	1	0
吧	7	2	3	11	3	4	1	0	0	1	0	0	1	0	0	2	1	0	0	0	0	0	0	0	0	0	0	0	0	0	0	0	0	0	0	0	0	0	4	7	3	3	1	2	2	6.531	9.221	0	0
吧	7	2	3	11	3	5	0	1	0	0	0	0	1	0	0	2	1	0	0	0	0	0	0	0	0	0	0	0	0	0	0	0	0	0	0	0	0	0	4	7	3	3	1	1	1	16.972	14.758	0	1
吧	7	2	3	11	3	6	0	1	0	0	0	0	1	0	0	2	1	0	0	0	0	0	0	0	0	0	0	0	0	0	0	0	0	0	0	0	0	0	4	7	3	3	1	1	1	27.107	16.812	1	0
吧	7	2	3	11	3	7	0	0	1	0	0	0	1	0	0	2	1	0	0	0	0	0	0	0	0	0	0	0	0	0	0	0	0	0	0	0	0	0	4	7	3	3	1	3	3	1.231	2.078	0	0
呢	8	3	4	12	4	1	1	0	0	0	0	0	1	0	0	1	0	2	3	4	3	3	1	2	4	2	4	1	0	0	0	0	0	0	0	0	0	0	3	4	3	2	1	1	1	16.972	14.758	0	1
呢	8	3	4	12	4	2	0	1	0	0	0	0	1	0	0	1	0	2	3	4	3	3	1	2	4	2	4	1	0	0	0	0	0	0	0	0	0	0	3	4	3	2	1	2	2	6.531	9.221	0	0
呢	8	3	4	12	4	3	0	0	1	0	0	0	1	0	0	1	0	2	3	4	3	3	1	2	4	2	4	1	0	0	0	0	0	0	0	0	0	0	3	4	3	2	1	1	1	27.107	16.812	1	0
呢	8	3	4	12	4	4	1	0	0	1	0	0	1	0	0	2	0	1	2	4	2	4	1	0	0	0	0	0	0	0	0	0	0	0	0	0	0	0	3	4	3	3	1	2	2	6.531	9.221	0	0
呢	8	3	4	12	4	5	0	1	0	0	0	0	1	0	0	2	0	1	2	4	2	4	1	0	0	0	0	0	0	0	0	0	0	0	0	0	0	0	3	4	3	3	1	1	1	27.107	16.812	1	0
呢	8	3	4	12	4	6	0	0	1	0	0	0	1	0	0	2	0	1	2	4	2	4	1	0	0	0	0	0	0	0	0	0	0	0	0	0	0	0	3	4	3	3	1	1	1	16.436	15.395	0	0
呢	8	3	4	12	4	7	1	0	0	0	1	0	1	0	0	3	1	0	0	0	0	0	0	0	0	0	0	0	0	0	0	0	0	0	0	0	0	0	2	4	2	4	1	1	1	16.436	15.395	0	0
呢	8	3	4	12	4	8	0	0	1	0	0	0	1	0	0	3	1	0	0	0	0	0	0	0	0	0	0	0	0	0	0	0	0	0	0	0	0	0	2	4	2	4	1	3	3	1.231	2.078	0	0
周	8	3	4	11	4	1	1	0	0	0	0	0	0	0	1	1	0	2	3	3	2	2	1	3	4	3	2	1	0	0	0	0	0	0	0	0	0	0	2	4	2	4	0	1	1	16.436	15.395	0	0
周	8	3	4	11	4	2	0	0	1	0	0	0	0	0	1	1	0	2	3	3	2	2	1	3	4	3	2	1	0	0	0	0	0	0	0	0	0	0	2	4	2	4	0	3	3	2.391	3.893	0	0
周	8	3	4	11	4	3	1	0	0	0	0	1	0	0	1	2	0	1	3	4	3	2	1	0	0	0	0	0	0	0	0	0	0	0	0	0	0	0	3	3	2	2	1	1	1	27.107	16.812	1	0
周	8	3	4	11	4	4	0	1	0	0	0	0	0	0	1	2	0	1	3	4	3	2	1	0	0	0	0	0	0	0	0	0	0	0	0	0	0	0	3	3	2	2	1	1	1	16.972	14.758	0	1
周	8	3	4	11	4	5	0	0	1	0	0	0	0	0	1	2	0	1	3	4	3	2	1	0	0	0	0	0	0	0	0	0	0	0	0	0	0	0	3	3	2	2	1	1	1	27.107	16.812	1	0
周	8	3	4	11	4	6	1	0	0	0	1	0	0	0	1	3	1	0	0	0	0	0	0	0	0	0	0	0	0	0	0	0	0	0	0	0	0	0	3	4	3	2	1	1	1	16.972	14.758	0	1
周	8	3	4	11	4	7	0	1	0	0	0	0	0	0	1	3	1	0	0	0	0	0	0	0	0	0	0	0	0	0	0	0	0	0	0	0	0	0	3	4	3	2	1	2	2	6.531	9.221	0	0
周	8	3	4	11	4	8	0	0	1	0	0	0	0	0	1	3	1	0	0	0	0	0	0	0	0	0	0	0	0	0	0	0	0	0	0	0	0	0	3	4	3	2	1	1	1	27.107	16.812	1	0
和	8	2	5	9	4	1	1	0	0	0	0	0	1	0	0	1	0	1	3	4	3	2	1	0	0	0	0	0	0	0	0	0	0	0	0	0	0	0	5	5	4	4	1	1	1	16.436	15.395	0	0
和	8	2	5	9	4	2	0	1	0	0	0	0	1	0	0	1	0	1	3	4	3	2	1	0	0	0	0	0	0	0	0	0	0	0	0	0	0	0	5	5	4	4	1	1	1	27.107	16.812	1	0
和	8	2	5	9	4	3	0	1	0	0	0	0	1	0	0	1	0	1	3	4	3	2	1	0	0	0	0	0	0	0	0	0	0	0	0	0	0	0	5	5	4	4	1	1	1	16.972	14.758	0	1
和	8	2	5	9	4	4	0	1	0	0	0	0	1	0	0	1	0	1	3	4	3	2	1	0	0	0	0	0	0	0	0	0	0	0	0	0	0	0	5	5	4	4	1	1	1	16.436	15.395	0	0
和	8	2	5	9	4	5	0	0	1	0	0	0	1	0	0	1	0	1	3	4	3	2	1	0	0	0	0	0	0	0	0	0	0	0	0	0	0	0	5	5	4	4	1	1	1	13.88	12.495	0	0
和	8	2	5	9	4	6	1	0	0	1	0	0	1	0	0	2	1	0	0	0	0	0	0	0	0	0	0	0	0	0	0	0	0	0	0	0	0	0	3	4	3	2	1	1	1	16.972	14.758	0	1
和	8	2	5	9	4	7	0	1	0	0	0	0	1	0	0	2	1	0	0	0	0	0	0	0	0	0	0	0	0	0	0	0	0	0	0	0	0	0	3	4	3	2	1	2	2	6.531	9.221	0	0
和	8	2	5	9	4	8	0	0	1	0	0	0	1	0	0	2	1	0	0	0	0	0	0	0	0	0	0	0	0	0	0	0	0	0	0	0	0	0	3	4	3	2	1	1	1	27.107	16.812	1	0
和	8	2	5	9	4	1	1	0	0	0	0	0	1	0	0	1	0	1	3	4	3	2	1	0	0	0	0	0	0	0	0	0	0	0	0	0	0	0	5	5	4	4	1	1	1	16.436	15.395	0	0
和	8	2	5	9	4	2	0	1	0	0	0	0	1	0	0	1	0	1	3	4	3	2	1	0	0	0	0	0	0	0	0	0	0	0	0	0	0	0	5	5	4	4	1	1	1	27.107	16.812	1	0
和	8	2	5	9	4	3	0	1	0	0	0	0	1	0	0	1	0	1	3	4	3	2	1	0	0	0	0	0	0	0	0	0	0	0	0	0	0	0	5	5	4	4	1	1	1	16.972	14.758	0	1
和	8	2	5	9	4	4	0	1	0	0	0	0	1	0	0	1	0	1	3	4	3	2	1	0	0	0	0	0	0	0	0	0	0	0	0	0	0	0	5	5	4	4	1	1	1	16.436	15.395	0	0
和	8	2	5	9	4	5	0	0	1	0	0	0	1	0	0	1	0	1	3	4	3	2	1	0	0	0	0	0	0	0	0	0	0	0	0	0	0	0	5	5	4	4	1	1	1	13.88	12.495	0	0
和	8	2	5	9	4	6	1	0	0	1	0	0	1	0	0	2	1	0	0	0	0	0	0	0	0	0	0	0	0	0	0	0	0	0	0	0	0	0	3	4	3	2	1	1	1	16.972	14.758	0	1
和	8	2	5	9	4	7	0	1	0	0	0	0	1	0	0	2	1	0	0	0	0	0	0	0	0	0	0	0	0	0	0	0	0	0	0	0	0	0	3	4	3	2	1	2	2	6.531	9.221	0	0
和	8	2	5	9	4	8	0	0	1	0	0	0	1	0	0	2	1	0	0	0	0	0	0	0	0	0	0	0	0	0	0	0	0	0	0	0	0	0	3	4	3	2	1	1	1	27.107	16.812	1	0
咖	8	3	4	12	4	1	1	0	0	0	0	0	1	0	0	1	0	2	2	4	2	4	1	3	4	3	2	1	0	0	0	0	0	0	0	0	0	0	3	4	3	2	1	1	1	16.972	14.758	0	1
咖	8	3	4	12	4	2	0	1	0	0	0	0	1	0	0	1	0	2	2	4	2	4	1	3	4	3	2	1	0	0	0	0	0	0	0	0	0	0	3	4	3	2	1	2	2	6.531	9.221	0	0
咖	8	3	4	12	4	3	0	0	1	0	0	0	1	0	0	1	0	2	2	4	2	4	1	3	4	3	2	1	0	0	0	0	0	0	0	0	0	0	3	4	3	2	1	1	1	27.107	16.812	1	0
咖	8	3	4	12	4	4	1	0	0	1	0	0	1	0	0	2	0	1	3	4	3	2	1	0	0	0	0	0	0	0	0	0	0	0	0	0	0	0	2	4	2	4	1	3	3	2.391	3.893	0	0
咖	8	3	4	12	4	5	0	0	1	0	0	0	1	0	0	2	0	1	3	4	3	2	1	0	0	0	0	0	0	0	0	0	0	0	0	0	0	0	2	4	2	4	1	1	1	16.436	15.395	0	0
咖	8	3	4	12	4	6	1	0	0	1	0	0	1	0	0	3	1	0	0	0	0	0	0	0	0	0	0	0	0	0	0	0	0	0	0	0	0	0	3	4	3	2	1	1	1	16.972	14.758	0	1
咖	8	3	4	12	4	7	0	1	0	0	0	0	1	0	0	3	1	0	0	0	0	0	0	0	0	0	0	0	0	0	0	0	0	0	0	0	0	0	3	4	3	2	1	2	2	6.531	9.221	0	0
咖	8	3	4	12	4	8	0	0	1	0	0	0	1	0	0	3	1	0	0	0	0	0	0	0	0	0	0	0	0	0	0	0	0	0	0	0	0	0	3	4	3	2	1	1	1	27.107	16.812	1	0
咖	8	3	4	12	4	1	1	0	0	0	0	0	1	0	0	1	0	2	2	4	2	4	1	3	4	3	2	1	0	0	0	0	0	0	0	0	0	0	3	4	3	2	1	1	1	16.972	14.758	0	1
咖	8	3	4	12	4	2	0	1	0	0	0	0	1	0	0	1	0	2	2	4	2	4	1	3	4	3	2	1	0	0	0	0	0	0	0	0	0	0	3	4	3	2	1	2	2	6.531	9.221	0	0
咖	8	3	4	12	4	3	0	0	1	0	0	0	1	0	0	1	0	2	2	4	2	4	1	3	4	3	2	1	0	0	0	0	0	0	0	0	0	0	3	4	3	2	1	1	1	27.107	16.812	1	0
咖	8	3	4	12	4	4	1	0	0	1	0	0	1	0	0	2	0	1	3	4	3	2	1	0	0	0	0	0	0	0	0	0	0	0	0	0	0	0	2	4	2	4	1	3	3	2.391	3.893	0	0
咖	8	3	4	12	4	5	0	0	1	0	0	0	1	0	0	2	0	1	3	4	3	2	1	0	0	0	0	0	0	0	0	0	0	0	0	0	0	0	2	4	2	4	1	1	1	16.436	15.395	0	0
咖	8	3	4	12	4	6	1	0	0	1	0	0	1	0	0	3	1	0	0	0	0	0	0	0	0	0	0	0	0	0	0	0	0	0	0	0	0	0	3	4	3	2	1	1	1	16.972	14.758	0	1
咖	8	3	4	12	4	7	0	1	0	0	0	0	1	0	0	3	1	0	0	0	0	0	0	0	0	0	0	0	0	0	0	0	0	0	0	0	0	0	3	4	3	2	1	2	2	6.531	9.221	0	0
咖	8	3	4	12	4	8	0	0	1	0	0	0	1	0	0	3	1	0	0	0	0	0	0	0	0	0	0	0	0	0	0	0	0	0	0	0	0	0	3	4	3	2	1	1	1	27.107	16.812	1	0
咱	9	2	4	11	3	1	1	0	0	0	0	0	1	0	0	1	0	1	6	7	4	3	1	0	0	0	0	0	0	0	0	0	0	0	0	0	0	0	3	4	3	2	1	1	1	16.972	14.758	0	1
咱	9	2	4	11	3	2	0	1	0	0	0	0	1	0	0	1	0	1	6	7	4	3	1	0	0	0	0	0	0	0	0	0	0	0	0	0	0	0	3	4	3	2	1	2	2	6.531	9.221	0	0
咱	9	2	4	11	3	3	0	0	1	0	0	0	1	0	0	1	0	1	6	7	4	3	1	0	0	0	0	0	0	0	0	0	0	0	0	0	0	0	3	4	3	2	1	1	1	27.107	16.812	1	0
咱	9	2	4	11	3	4	1	0	0	1	0	0	1	0	0	2	1	0	0	0	0	0	0	0	0	0	0	0	0	0	0	0	0	0	0	0	0	0	6	7	4	3	1	1	1	16.436	15.395	0	0
咱	9	2	4	11	3	5	0	1	0	0	0	0	1	0	0	2	1	0	0	0	0	0	0	0	0	0	0	0	0	0	0	0	0	0	0	0	0	0	6	7	4	3	1	1	1	16.972	14.758	0	1
咱	9	2	4	11	3	6	0	1	0	0	0	0	1	0	0	2	1	0	0	0	0	0	0	0	0	0	0	0	0	0	0	0	0	0	0	0	0	0	6	7	4	3	1	2	2	6.531	9.221	0	0
咱	9	2	4	11	3	7	0	1	0	0	0	0	1	0	0	2	1	0	0	0	0	0	0	0	0	0	0	0	0	0	0	0	0	0	0	0	0	0	6	7	4	3	1	1	1	27.107	16.812	1	0
咱	9	2	4	11	3	8	0	1	0	0	0	0	1	0	0	2	1	0	0	0	0	0	0	0	0	0	0	0	0	0	0	0	0	0	0	0	0	0	6	7	4	3	1	1	1	27.107	16.812	1	0
咱	9	2	4	11	3	9	0	0	1	0	0	0	1	0	0	2	1	0	0	0	0	0	0	0	0	0	0	0	0	0	0	0	0	0	0	0	0	0	6	7	4	3	1	1	1	27.107	16.812	1	0
咱	9	2	4	11	3	1	1	0	0	0	0	0	1	0	0	1	0	1	6	7	4	3	1	0	0	0	0	0	0	0	0	0	0	0	0	0	0	0	3	4	3	2	1	1	1	16.972	14.758	0	1
咱	9	2	4	11	3	2	0	1	0	0	0	0	1	0	0	1	0	1	6	7	4	3	1	0	0	0	0	0	0	0	0	0	0	0	0	0	0	0	3	4	3	2	1	2	2	6.531	9.221	0	0
咱	9	2	4	11	3	3	0	0	1	0	0	0	1	0	0	1	0	1	6	7	4	3	1	0	0	0	0	0	0	0	0	0	0	0	0	0	0	0	3	4	3	2	1	1	1	27.107	16.812	1	0
咱	9	2	4	11	3	4	1	0	0	1	0	0	1	0	0	2	1	0	0	0	0	0	0	0	0	0	0	0	0	0	0	0	0	0	0	0	0	0	6	7	4	3	1	1	1	16.436	15.395	0	0
咱	9	2	4	11	3	5	0	1	0	0	0	0	1	0	0	2	1	0	0	0	0	0	0	0	0	0	0	0	0	0	0	0	0	0	0	0	0	0	6	7	4	3	1	1	1	16.972	14.758	0	1
咱	9	2	4	11	3	6	0	1	0	0	0	0	1	0	0	2	1	0	0	0	0	0	0	0	0	0	0	0	0	0	0	0	0	0	0	0	0	0	6	7	4	3	1	2	2	6.531	9.221	0	0
咱	9	2	4	11	3	7	0	1	0	0	0	0	1	0	0	2	1	0	0	0	0	0	0	0	0	0	0	0	0	0	0	0	0	0	0	0	0	0	6	7	4	3	1	1	1	27.107	16.812	1	0
咱	9	2	4	11	3	8	0	1	0	0	0	0	1	0	0	2	1	0	0	0	0	0	0	0	0	0	0	0	0	0	0	0	0	0	0	0	0	0	6	7	4	3	1	1	1	27.107	16.812	1	0
咱	9	2	4	11	3	9	0	0	1	0	0	0	1	0	0	2	1	0	0	0	0	0	0	0	0	0	0	0	0	0	0	0	0	0	0	0	0	0	6	7	4	3	1	1	1	27.107	16.812	1	0
啤	11	2	4	13	3	1	1	0	0	0	0	0	1	0	0	1	0	1	8	9	4	3	0	0	0	0	0	0	0	0	0	0	0	0	0	0	0	0	3	4	3	2	1	1	1	16.972	14.758	0	1
啤	11	2	4	13	3	2	0	1	0	0	0	0	1	0	0	1	0	1	8	9	4	3	0	0	0	0	0	0	0	0	0	0	0	0	0	0	0	0	3	4	3	2	1	2	2	6.531	9.221	0	0
啤	11	2	4	13	3	3	0	0	1	0	0	0	1	0	0	1	0	1	8	9	4	3	0	0	0	0	0	0	0	0	0	0	0	0	0	0	0	0	3	4	3	2	1	1	1	27.107	16.812	1	0
啤	11	2	4	13	3	4	1	0	0	1	0	0	1	0	0	2	1	0	0	0	0	0	0	0	0	0	0	0	0	0	0	0	0	0	0	0	0	0	8	9	4	3	0	1	1	16.436	15.395	0	0
啤	11	2	4	13	3	5	0	1	0	0	0	0	1	0	0	2	1	0	0	0	0	0	0	0	0	0	0	0	0	0	0	0	0	0	0	0	0	0	8	9	4	3	0	1	1	16.972	14.758	0	1
啤	11	2	4	13	3	6	0	1	0	0	0	0	1	0	0	2	1	0	0	0	0	0	0	0	0	0	0	0	0	0	0	0	0	0	0	0	0	0	8	9	4	3	0	2	2	6.531	9.221	0	0
啤	11	2	4	13	3	7	0	1	0	0	0	0	1	0	0	2	1	0	0	0	0	0	0	0	0	0	0	0	0	0	0	0	0	0	0	0	0	0	8	9	4	3	0	1	1	27.107	16.812	1	0
啤	11	2	4	13	3	8	0	1	0	0	0	0	1	0	0	2	1	0	0	0	0	0	0	0	0	0	0	0	0	0	0	0	0	0	0	0	0	0	8	9	4	3	0	1	1	27.107	16.812	1	0
啤	11	2	4	13	3	9	0	1	0	0	0	0	1	0	0	2	1	0	0	0	0	0	0	0	0	0	0	0	0	0	0	0	0	0	0	0	0	0	8	9	4	3	0	1	1	16.436	15.395	0	0
啤	11	2	4	13	3	10	0	1	0	0	0	0	1	0	0	2	1	0	0	0	0	0	0	0	0	0	0	0	0	0	0	0	0	0	0	0	0	0	8	9	4	3	0	1	1	27.107	16.812	1	0
啤	11	2	4	13	3	11	0	0	1	0	0	0	1	0	0	2	1	0	0	0	0	0	0	0	0	0	0	0	0	0	0	0	0	0	0	0	0	0	8	9	4	3	0	1	1	16.972	14.758	0	1
回	6	2	3	8	2	1	1	0	0	0	0	0	0	0	1	1	0	1	3	4	3	2	1	0	0	0	0	0	0	0	0	0	0	0	0	0	0	0	3	4	3	2	0	1	1	16.972	14.758	0	1
回	6	2	3	8	2	2	0	1	0	0	0	0	0	0	1	1	0	1	3	4	3	2	1	0	0	0	0	0	0	0	0	0	0	0	0	0	0	0	3	4	3	2	0	2	2	6.531	9.221	0	0
回	6	2	3	8	2	3	0	0	1	0	0	0	0	0	1	1	0	1	3	4	3	2	1	0	0	0	0	0	0	0	0	0	0	0	0	0	0	0	3	4	3	2	0	1	1	16.972	14.758	0	1
回	6	2	3	8	2	4	1	0	0	0	0	1	0	0	1	2	1	0	0	0	0	0	0	0	0	0	0	0	0	0	0	0	0	0	0	0	0	0	3	4	3	2	1	2	2	6.531	9.221	0	0
回	6	2	3	8	2	5	0	1	0	0	0	0	0	0	1	2	1	0	0	0	0	0	0	0	0	0	0	0	0	0	0	0	0	0	0	0	0	0	3	4	3	2	1	1	1	27.107	16.812	1	0
回	6	2	3	8	2	6	0	0	1	0	0	0	0	0	1	2	1	0	0	0	0	0	0	0	0	0	0	0	0	0	0	0	0	0	0	0	0	0	3	4	3	2	1	1	1	27.107	16.812	1	0
回	6	2	3	8	2	1	1	0	0	0	0	0	0	0	1	1	0	1	3	4	3	2	1	0	0	0	0	0	0	0	0	0	0	0	0	0	0	0	3	4	3	2	0	1	1	16.972	14.758	0	1
回	6	2	3	8	2	2	0	1	0	0	0	0	0	0	1	1	0	1	3	4	3	2	1	0	0	0	0	0	0	0	0	0	0	0	0	0	0	0	3	4	3	2	0	2	2	6.531	9.221	0	0
回	6	2	3	8	2	3	0	0	1	0	0	0	0	0	1	1	0	1	3	4	3	2	1	0	0	0	0	0	0	0	0	0	0	0	0	0	0	0	3	4	3	2	0	1	1	16.972	14.758	0	1
回	6	2	3	8	2	4	1	0	0	0	0	1	0	0	1	2	1	0	0	0	0	0	0	0	0	0	0	0	0	0	0	0	0	0	0	0	0	0	3	4	3	2	1	2	2	6.531	9.221	0	0
回	6	2	3	8	2	5	0	1	0	0	0	0	0	0	1	2	1	0	0	0	0	0	0	0	0	0	0	0	0	0	0	0	0	0	0	0	0	0	3	4	3	2	1	1	1	27.107	16.812	1	0
回	6	2	3	8	2	6	0	0	1	0	0	0	0	0	1	2	1	0	0	0	0	0	0	0	0	0	0	0	0	0	0	0	0	0	0	0	0	0	3	4	3	2	1	1	1	27.107	16.812	1	0
国	8	2	4	9	3	1	1	0	0	0	0	0	0	0	1	1	0	1	5	5	3	3	1	0	0	0	0	0	0	0	0	0	0	0	0	0	0	0	3	4	3	2	0	1	1	16.972	14.758	0	1
国	8	2	4	9	3	2	0	1	0	0	0	0	0	0	1	1	0	1	5	5	3	3	1	0	0	0	0	0	0	0	0	0	0	0	0	0	0	0	3	4	3	2	0	2	2	6.531	9.221	0	0
国	8	2	4	9	3	3	0	0	1	0	0	0	0	0	1	1	0	1	5	5	3	3	1	0	0	0	0	0	0	0	0	0	0	0	0	0	0	0	3	4	3	2	0	1	1	27.107	16.812	1	0
国	8	2	4	9	3	4	1	0	0	0	0	1	0	0	1	2	1	0	0	0	0	0	0	0	0	0	0	0	0	0	0	0	0	0	0	0	0	0	5	5	3	3	1	1	1	27.107	16.812	1	0
国	8	2	4	9	3	5	0	1	0	0	0	0	0	0	1	2	1	0	0	0	0	0	0	0	0	0	0	0	0	0	0	0	0	0	0	0	0	0	5	5	3	3	1	1	1	16.972	14.758	0	1
国	8	2	4	9	3	6	0	1	0	0	0	0	0	0	1	2	1	0	0	0	0	0	0	0	0	0	0	0	0	0	0	0	0	0	0	0	0	0	5	5	3	3	1	1	1	27.107	16.812	1	0
国	8	2	4	9	3	7	0	1	0	0	0	0	0	0	1	2	1	0	0	0	0	0	0	0	0	0	0	0	0	0	0	0	0	0	0	0	0	0	5	5	3	3	1	1	1	13.88	12.495	0	0
国	8	2	4	9	3	8	0	0	1	0	0	0	0	0	1	2	1	0	0	0	0	0	0	0	0	0	0	0	0	0	0	0	0	0	0	0	0	0	5	5	3	3	1	1	1	27.107	16.812	1	0
国	8	2	4	9	3	1	1	0	0	0	0	0	0	0	1	1	0	1	5	5	3	3	1	0	0	0	0	0	0	0	0	0	0	0	0	0	0	0	3	4	3	2	0	1	1	16.972	14.758	0	1
国	8	2	4	9	3	2	0	1	0	0	0	0	0	0	1	1	0	1	5	5	3	3	1	0	0	0	0	0	0	0	0	0	0	0	0	0	0	0	3	4	3	2	0	2	2	6.531	9.221	0	0
国	8	2	4	9	3	3	0	0	1	0	0	0	0	0	1	1	0	1	5	5	3	3	1	0	0	0	0	0	0	0	0	0	0	0	0	0	0	0	3	4	3	2	0	1	1	27.107	16.812	1	0
国	8	2	4	9	3	4	1	0	0	0	0	1	0	0	1	2	1	0	0	0	0	0	0	0	0	0	0	0	0	0	0	0	0	0	0	0	0	0	5	5	3	3	1	1	1	27.107	16.812	1	0
国	8	2	4	9	3	5	0	1	0	0	0	0	0	0	1	2	1	0	0	0	0	0	0	0	0	0	0	0	0	0	0	0	0	0	0	0	0	0	5	5	3	3	1	1	1	16.972	14.758	0	1
国	8	2	4	9	3	6	0	1	0	0	0	0	0	0	1	2	1	0	0	0	0	0	0	0	0	0	0	0	0	0	0	0	0	0	0	0	0	0	5	5	3	3	1	1	1	27.107	16.812	1	0
国	8	2	4	9	3	7	0	1	0	0	0	0	0	0	1	2	1	0	0	0	0	0	0	0	0	0	0	0	0	0	0	0	0	0	0	0	0	0	5	5	3	3	1	1	1	13.88	12.495	0	0
国	8	2	4	9	3	8	0	0	1	0	0	0	0	0	1	2	1	0	0	0	0	0	0	0	0	0	0	0	0	0	0	0	0	0	0	0	0	0	5	5	3	3	1	1	1	27.107	16.812	1	0
国	8	2	4	9	3	1	1	0	0	0	0	0	0	0	1	1	0	1	5	5	3	3	1	0	0	0	0	0	0	0	0	0	0	0	0	0	0	0	3	4	3	2	0	1	1	16.972	14.758	0	1
国	8	2	4	9	3	2	0	1	0	0	0	0	0	0	1	1	0	1	5	5	3	3	1	0	0	0	0	0	0	0	0	0	0	0	0	0	0	0	3	4	3	2	0	2	2	6.531	9.221	0	0
国	8	2	4	9	3	3	0	0	1	0	0	0	0	0	1	1	0	1	5	5	3	3	1	0	0	0	0	0	0	0	0	0	0	0	0	0	0	0	3	4	3	2	0	1	1	27.107	16.812	1	0
国	8	2	4	9	3	4	1	0	0	0	0	1	0	0	1	2	1	0	0	0	0	0	0	0	0	0	0	0	0	0	0	0	0	0	0	0	0	0	5	5	3	3	1	1	1	27.107	16.812	1	0
国	8	2	4	9	3	5	0	1	0	0	0	0	0	0	1	2	1	0	0	0	0	0	0	0	0	0	0	0	0	0	0	0	0	0	0	0	0	0	5	5	3	3	1	1	1	16.972	14.758	0	1
国	8	2	4	9	3	6	0	1	0	0	0	0	0	0	1	2	1	0	0	0	0	0	0	0	0	0	0	0	0	0	0	0	0	0	0	0	0	0	5	5	3	3	1	1	1	27.107	16.812	1	0
国	8	2	4	9	3	7	0	1	0	0	0	0	0	0	1	2	1	0	0	0	0	0	0	0	0	0	0	0	0	0	0	0	0	0	0	0	0	0	5	5	3	3	1	1	1	13.88	12.495	0	0
国	8	2	4	9	3	8	0	0	1	0	0	0	0	0	1	2	1	0	0	0	0	0	0	0	0	0	0	0	0	0	0	0	0	0	0	0	0	0	5	5	3	3	1	1	1	27.107	16.812	1	0
在	6	3	3	6	3	1	1	0	0	0	0	0	0	0	1	1	0	2	1	1	1	1	0	3	3	2	2	1	0	0	0	0	0	0	0	0	0	0	2	2	2	2	0	1	1	27.107	16.812	1	0
在	6	3	3	6	3	2	0	0	1	0	0	0	0	0	1	1	0	2	1	1	1	1	0	3	3	2	2	1	0	0	0	0	0	0	0	0	0	0	2	2	2	2	0	1	1	16.436	15.395	0	0
在	6	3	3	6	3	3	1	0	0	0	0	1	0	0	1	2	0	1	3	3	2	2	1	0	0	0	0	0	0	0	0	0	0	0	0	0	0	0	1	1	1	1	0	1	1	16.972	14.758	0	1
在	6	3	3	6	3	4	1	0	0	1	0	0	0	0	1	3	1	0	0	0	0	0	0	0	0	0	0	0	0	0	0	0	0	0	0	0	0	0	3	3	2	2	1	1	1	27.107	16.812	1	0
在	6	3	3	6	3	5	0	1	0	0	0	0	0	0	1	3	1	0	0	0	0	0	0	0	0	0	0	0	0	0	0	0	0	0	0	0	0	0	3	3	2	2	1	1	1	16.972	14.758	0	1
在	6	3	3	6	3	6	0	0	1	0	0	0	0	0	1	3	1	0	0	0	0	0	0	0	0	0	0	0	0	0	0	0	0	0	0	0	0	0	3	3	2	2	1	1	1	27.107	16.812	1	0
块	7	2	5	8	4	1	1	0	0	0	0	0	1	0	0	1	0	1	4	5	4	4	0	0	0	0	0	0	0	0	0	0	0	0	0	0	0	0	3	3	2	2	1	1	1	27.107	16.812	1	0
块	7	2	5	8	4	2	0	1	0	0	0	0	1	0	0	1	0	1	4	5	4	4	0	0	0	0	0	0	0	0	0	0	0	0	0	0	0	0	3	3	2	2	1	1	1	16.972	14.758	0	1
块	7	2	5	8	4	3	0	0	1	0	0	0	1	0	0	1	0	1	4	5	4	4	0	0	0	0	0	0	0	0	0	0	0	0	0	0	0	0	3	3	2	2	1	1	1	2.814	4.69	0	0
块	7	2	5	8	4	4	1	0	0	1	0	0	1	0	0	2	1	0	0	0	0	0	0	0	0	0	0	0	0	0	0	0	0	0	0	0	0	0	4	5	4	4	0	2	2	6.531	9.221	0	0
块	7	2	5	8	4	5	0	1	0	0	0	0	1	0	0	2	1	0	0	0	0	0	0	0	0	0	0	0	0	0	0	0	0	0	0	0	0	0	4	5	4	4	0	1	1	27.107	16.812	1	0
块	7	2	5	8	4	6	0	1	0	0	0	0	1	0	0	2	1	0	0	0	0	0	0	0	0	0	0	0	0	0	0	0	0	0	0	0	0	0	4	5	4	4	0	1	1	16.436	15.395	0	0
块	7	2	5	8	4	7	0	0	1	0	0	0	1	0	0	2	1	0	0	0	0	0	0	0	0	0	0	0	0	0	0	0	0	0	0	0	0	0	4	5	4	4	0	1	1	3.311	5.696	0	0
块	7	2	5	8	4	1	1	0	0	0	0	0	1	0	0	1	0	1	4	5	4	4	0	0	0	0	0	0	0	0	0	0	0	0	0	0	0	0	3	3	2	2	1	1	1	27.107	16.812	1	0
块	7	2	5	8	4	2	0	1	0	0	0	0	1	0	0	1	0	1	4	5	4	4	0	0	0	0	0	0	0	0	0	0	0	0	0	0	0	0	3	3	2	2	1	1	1	16.972	14.758	0	1
块	7	2	5	8	4	3	0	0	1	0	0	0	1	0	0	1	0	1	4	5	4	4	0	0	0	0	0	0	0	0	0	0	0	0	0	0	0	0	3	3	2	2	1	1	1	2.814	4.69	0	0
块	7	2	5	8	4	4	1	0	0	1	0	0	1	0	0	2	1	0	0	0	0	0	0	0	0	0	0	0	0	0	0	0	0	0	0	0	0	0	4	5	4	4	0	2	2	6.531	9.221	0	0
块	7	2	5	8	4	5	0	1	0	0	0	0	1	0	0	2	1	0	0	0	0	0	0	0	0	0	0	0	0	0	0	0	0	0	0	0	0	0	4	5	4	4	0	1	1	27.107	16.812	1	0
块	7	2	5	8	4	6	0	1	0	0	0	0	1	0	0	2	1	0	0	0	0	0	0	0	0	0	0	0	0	0	0	0	0	0	0	0	0	0	4	5	4	4	0	1	1	16.436	15.395	0	0
块	7	2	5	8	4	7	0	0	1	0	0	0	1	0	0	2	1	0	0	0	0	0	0	0	0	0	0	0	0	0	0	0	0	0	0	0	0	0	4	5	4	4	0	1	1	3.311	5.696	0	0
外	5	2	4	6	4	1	1	0	0	0	0	0	1	0	0	1	0	1	2	2	2	2	1	0	0	0	0	0	0	0	0	0	0	0	0	0	0	0	3	4	3	3	1	1	1	16.436	15.395	0	0
外	5	2	4	6	4	2	0	1	0	0	0	0	1	0	0	1	0	1	2	2	2	2	1	0	0	0	0	0	0	0	0	0	0	0	0	0	0	0	3	4	3	3	1	2	2	1.107	1.79	0	0
外	5	2	4	6	4	3	0	0	1	0	0	0	1	0	0	1	0	1	2	2	2	2	1	0	0	0	0	0	0	0	0	0	0	0	0	0	0	0	3	4	3	3	1	1	1	13.88	12.495	0	0
外	5	2	4	6	4	4	1	0	0	1	0	0	1	0	0	2	1	0	0	0	0	0	0	0	0	0	0	0	0	0	0	0	0	0	0	0	0	0	2	2	2	2	1	1	1	16.972	14.758	0	1
外	5	2	4	6	4	5	0	0	1	0	0	0	1	0	0	2	1	0	0	0	0	0	0	0	0	0	0	0	0	0	0	0	0	0	0	0	0	0	2	2	2	2	1	1	1	13.88	12.495	0	0
外	5	2	4	6	4	1	1	0	0	0	0	0	1	0	0	1	0	1	2	2	2	2	1	0	0	0	0	0	0	0	0	0	0	0	0	0	0	0	3	4	3	3	1	1	1	16.436	15.395	0	0
外	5	2	4	6	4	2	0	1	0	0	0	0	1	0	0	1	0	1	2	2	2	2	1	0	0	0	0	0	0	0	0	0	0	0	0	0	0	0	3	4	3	3	1	2	2	1.107	1.79	0	0
外	5	2	4	6	4	3	0	0	1	0	0	0	1	0	0	1	0	1	2	2	2	2	1	0	0	0	0	0	0	0	0	0	0	0	0	0	0	0	3	4	3	3	1	1	1	13.88	12.495	0	0
外	5	2	4	6	4	4	1	0	0	1	0	0	1	0	0	2	1	0	0	0	0	0	0	0	0	0	0	0	0	0	0	0	0	0	0	0	0	0	2	2	2	2	1	1	1	16.972	14.758	0	1
外	5	2	4	6	4	5	0	0	1	0	0	0	1	0	0	2	1	0	0	0	0	0	0	0	0	0	0	0	0	0	0	0	0	0	0	0	0	0	2	2	2	2	1	1	1	13.88	12.495	0	0
多	6	2	3	8	3	1	1	0	0	0	0	0	0	1	0	1	0	1	3	4	3	3	1	0	0	0	0	0	0	0	0	0	0	0	0	0	0	0	3	4	3	3	1	1	1	16.436	15.395	0	0
多	6	2	3	8	3	2	0	1	0	0	0	0	0	1	0	1	0	1	3	4	3	3	1	0	0	0	0	0	0	0	0	0	0	0	0	0	0	0	3	4	3	3	1	2	2	1.107	1.79	0	0
多	6	2	3	8	3	3	0	0	1	0	0	0	0	1	0	1	0	1	3	4	3	3	1	0	0	0	0	0	0	0	0	0	0	0	0	0	0	0	3	4	3	3	1	1	1	13.88	12.495	0	0
多	6	2	3	8	3	4	1	0	0	0	1	0	0	1	0	2	1	0	0	0	0	0	0	0	0	0	0	0	0	0	0	0	0	0	0	0	0	0	3	4	3	3	1	1	1	16.436	15.395	0	0
多	6	2	3	8	3	5	0	1	0	0	0	0	0	1	0	2	1	0	0	0	0	0	0	0	0	0	0	0	0	0	0	0	0	0	0	0	0	0	3	4	3	3	1	2	2	1.107	1.79	0	0
多	6	2	3	8	3	6	0	0	1	0	0	0	0	1	0	2	1	0	0	0	0	0	0	0	0	0	0	0	0	0	0	0	0	0	0	0	0	0	3	4	3	3	1	1	1	13.88	12.495	0	0
多	6	2	3	8	3	1	1	0	0	0	0	0	0	1	0	1	0	1	3	4	3	3	1	0	0	0	0	0	0	0	0	0	0	0	0	0	0	0	3	4	3	3	1	1	1	16.436	15.395	0	0
多	6	2	3	8	3	2	0	1	0	0	0	0	0	1	0	1	0	1	3	4	3	3	1	0	0	0	0	0	0	0	0	0	0	0	0	0	0	0	3	4	3	3	1	2	2	1.107	1.79	0	0
多	6	2	3	8	3	3	0	0	1	0	0	0	0	1	0	1	0	1	3	4	3	3	1	0	0	0	0	0	0	0	0	0	0	0	0	0	0	0	3	4	3	3	1	1	1	13.88	12.495	0	0
多	6	2	3	8	3	4	1	0	0	0	1	0	0	1	0	2	1	0	0	0	0	0	0	0	0	0	0	0	0	0	0	0	0	0	0	0	0	0	3	4	3	3	1	1	1	16.436	15.395	0	0
多	6	2	3	8	3	5	0	1	0	0	0	0	0	1	0	2	1	0	0	0	0	0	0	0	0	0	0	0	0	0	0	0	0	0	0	0	0	0	3	4	3	3	1	2	2	1.107	1.79	0	0
多	6	2	3	8	3	6	0	0	1	0	0	0	0	1	0	2	1	0	0	0	0	0	0	0	0	0	0	0	0	0	0	0	0	0	0	0	0	0	3	4	3	3	1	1	1	13.88	12.495	0	0
妹	8	2	5	9	4	1	1	0	0	0	0	0	1	0	0	1	0	1	5	5	4	4	1	0	0	0	0	0	0	0	0	0	0	0	0	0	0	0	3	4	3	3	1	2	2	0.289	0.478	0	0
妹	8	2	5	9	4	2	0	1	0	0	0	0	1	0	0	1	0	1	5	5	4	4	1	0	0	0	0	0	0	0	0	0	0	0	0	0	0	0	3	4	3	3	1	1	1	16.436	15.395	0	0
妹	8	2	5	9	4	3	0	0	1	0	0	0	1	0	0	1	0	1	5	5	4	4	1	0	0	0	0	0	0	0	0	0	0	0	0	0	0	0	3	4	3	3	1	1	1	2.814	4.69	0	0
妹	8	2	5	9	4	4	1	0	0	1	0	0	1	0	0	2	1	0	0	0	0	0	0	0	0	0	0	0	0	0	0	0	0	0	0	0	0	0	5	5	4	4	1	1	1	27.107	16.812	1	0
妹	8	2	5	9	4	5	0	1	0	0	0	0	1	0	0	2	1	0	0	0	0	0	0	0	0	0	0	0	0	0	0	0	0	0	0	0	0	0	5	5	4	4	1	1	1	27.107	16.812	1	0
妹	8	2	5	9	4	6	0	1	0	0	0	0	1	0	0	2	1	0	0	0	0	0	0	0	0	0	0	0	0	0	0	0	0	0	0	0	0	0	5	5	4	4	1	1	1	16.972	14.758	0	1
妹	8	2	5	9	4	7	0	1	0	0	0	0	1	0	0	2	1	0	0	0	0	0	0	0	0	0	0	0	0	0	0	0	0	0	0	0	0	0	5	5	4	4	1	1	1	16.436	15.395	0	0
妹	8	2	5	9	4	8	0	0	1	0	0	0	1	0	0	2	1	0	0	0	0	0	0	0	0	0	0	0	0	0	0	0	0	0	0	0	0	0	5	5	4	4	1	1	1	3.311	5.696	0	0
姐	8	2	4	10	4	1	1	0	0	0	0	0	1	0	0	1	0	1	5	6	3	2	1	0	0	0	0	0	0	0	0	0	0	0	0	0	0	0	3	4	3	3	1	2	2	0.289	0.478	0	0
姐	8	2	4	10	4	2	0	1	0	0	0	0	1	0	0	1	0	1	5	6	3	2	1	0	0	0	0	0	0	0	0	0	0	0	0	0	0	0	3	4	3	3	1	1	1	16.436	15.395	0	0
姐	8	2	4	10	4	3	0	0	1	0	0	0	1	0	0	1	0	1	5	6	3	2	1	0	0	0	0	0	0	0	0	0	0	0	0	0	0	0	3	4	3	3	1	1	1	2.814	4.69	0	0
姐	8	2	4	10	4	4	1	0	0	1	0	0	1	0	0	2	1	0	0	0	0	0	0	0	0	0	0	0	0	0	0	0	0	0	0	0	0	0	5	6	3	2	1	1	1	16.972	14.758	0	1
姐	8	2	4	10	4	5	0	1	0	0	0	0	1	0	0	2	1	0	0	0	0	0	0	0	0	0	0	0	0	0	0	0	0	0	0	0	0	0	5	6	3	2	1	2	2	6.531	9.221	0	0
姐	8	2	4	10	4	6	0	1	0	0	0	0	1	0	0	2	1	0	0	0	0	0	0	0	0	0	0	0	0	0	0	0	0	0	0	0	0	0	5	6	3	2	1	1	1	27.107	16.812	1	0
姐	8	2	4	10	4	7	0	1	0	0	0	0	1	0	0	2	1	0	0	0	0	0	0	0	0	0	0	0	0	0	0	0	0	0	0	0	0	0	5	6	3	2	1	1	1	27.107	16.812	1	0
姐	8	2	4	10	4	8	0	0	1	0	0	0	1	0	0	2	1	0	0	0	0	0	0	0	0	0	0	0	0	0	0	0	0	0	0	0	0	0	5	6	3	2	1	1	1	27.107	16.812	1	0
姐	8	2	4	10	4	1	1	0	0	0	0	0	1	0	0	1	0	1	5	6	3	2	1	0	0	0	0	0	0	0	0	0	0	0	0	0	0	0	3	4	3	3	1	2	2	0.289	0.478	0	0
姐	8	2	4	10	4	2	0	1	0	0	0	0	1	0	0	1	0	1	5	6	3	2	1	0	0	0	0	0	0	0	0	0	0	0	0	0	0	0	3	4	3	3	1	1	1	16.436	15.395	0	0
姐	8	2	4	10	4	3	0	0	1	0	0	0	1	0	0	1	0	1	5	6	3	2	1	0	0	0	0	0	0	0	0	0	0	0	0	0	0	0	3	4	3	3	1	1	1	2.814	4.69	0	0
姐	8	2	4	10	4	4	1	0	0	1	0	0	1	0	0	2	1	0	0	0	0	0	0	0	0	0	0	0	0	0	0	0	0	0	0	0	0	0	5	6	3	2	1	1	1	16.972	14.758	0	1
姐	8	2	4	10	4	5	0	1	0	0	0	0	1	0	0	2	1	0	0	0	0	0	0	0	0	0	0	0	0	0	0	0	0	0	0	0	0	0	5	6	3	2	1	2	2	6.531	9.221	0	0
姐	8	2	4	10	4	6	0	1	0	0	0	0	1	0	0	2	1	0	0	0	0	0	0	0	0	0	0	0	0	0	0	0	0	0	0	0	0	0	5	6	3	2	1	1	1	27.107	16.812	1	0
姐	8	2	4	10	4	7	0	1	0	0	0	0	1	0	0	2	1	0	0	0	0	0	0	0	0	0	0	0	0	0	0	0	0	0	0	0	0	0	5	6	3	2	1	1	1	27.107	16.812	1	0
姐	8	2	4	10	4	8	0	0	1	0	0	0	1	0	0	2	1	0	0	0	0	0	0	0	0	0	0	0	0	0	0	0	0	0	0	0	0	0	5	6	3	2	1	1	1	27.107	16.812	1	0
宜	8	2	4	10	4	1	1	0	0	0	0	0	0	1	0	1	0	1	5	6	3	2	1	0	0	0	0	0	0	0	0	0	0	0	0	0	0	0	3	4	2	3	0	1	1	13.88	12.495	0	0
宜	8	2	4	10	4	2	0	1	0	0	0	0	0	1	0	1	0	1	5	6	3	2	1	0	0	0	0	0	0	0	0	0	0	0	0	0	0	0	3	4	2	3	0	1	1	13.88	12.495	0	0
宜	8	2	4	10	4	3	0	0	1	0	0	0	0	1	0	1	0	1	5	6	3	2	1	0	0	0	0	0	0	0	0	0	0	0	0	0	0	0	3	4	2	3	0	2	2	1.555	2.52	1	0
宜	8	2	4	10	4	4	1	0	0	0	1	0	0	1	0	2	1	0	0	0	0	0	0	0	0	0	0	0	0	0	0	0	0	0	0	0	0	0	5	6	3	2	1	1	1	16.972	14.758	0	1
宜	8	2	4	10	4	5	0	1	0	0	0	0	0	1	0	2	1	0	0	0	0	0	0	0	0	0	0	0	0	0	0	0	0	0	0	0	0	0	5	6	3	2	1	2	2	6.531	9.221	0	0
宜	8	2	4	10	4	6	0	1	0	0	0	0	0	1	0	2	1	0	0	0	0	0	0	0	0	0	0	0	0	0	0	0	0	0	0	0	0	0	5	6	3	2	1	1	1	27.107	16.812	1	0
宜	8	2	4	10	4	7	0	1	0	0	0	0	0	1	0	2	1	0	0	0	0	0	0	0	0	0	0	0	0	0	0	0	0	0	0	0	0	0	5	6	3	2	1	1	1	27.107	16.812	1	0
宜	8	2	4	10	4	8	0	0	1	0	0	0	0	1	0	2	1	0	0	0	0	0	0	0	0	0	0	0	0	0	0	0	0	0	0	0	0	0	5	6	3	2	1	1	1	27.107	16.812	1	0
客	9	3	5	12	5	1	1	0	0	0	0	0	0	1	0	1	0	2	3	4	3	3	0	3	4	3	2	1	0	0	0	0	0	0	0	0	0	0	3	4	2	3	0	1	1	13.88	12.495	0	0
客	9	3	5	12	5	2	0	1	0	0	0	0	0	1	0	1	0	2	3	4	3	3	0	3	4	3	2	1	0	0	0	0	0	0	0	0	0	0	3	4	2	3	0	1	1	13.88	12.495	0	0
客	9	3	5	12	5	3	0	0	1	0	0	0	0	1	0	1	0	2	3	4	3	3	0	3	4	3	2	1	0	0	0	0	0	0	0	0	0	0	3	4	2	3	0	2	2	1.555	2.52	1	0
客	9	3	5	12	5	4	1	0	0	0	1	0	0	1	0	2	0	1	3	4	3	2	1	0	0	0	0	0	0	0	0	0	0	0	0	0	0	0	3	4	3	3	0	1	1	16.436	15.395	0	0
客	9	3	5	12	5	5	0	1	0	0	0	0	0	1	0	2	0	1	3	4	3	2	1	0	0	0	0	0	0	0	0	0	0	0	0	0	0	0	3	4	3	3	0	2	2	1.107	1.79	0	0
客	9	3	5	12	5	6	0	0	1	0	0	0	0	1	0	2	0	1	3	4	3	2	1	0	0	0	0	0	0	0	0	0	0	0	0	0	0	0	3	4	3	3	0	1	1	3.311	5.696	0	0
客	9	3	5	12	5	7	1	0	0	0	1	0	0	1	0	3	1	0	0	0	0	0	0	0	0	0	0	0	0	0	0	0	0	0	0	0	0	0	3	4	3	2	1	1	1	16.972	14.758	0	1
客	9	3	5	12	5	8	0	1	0	0	0	0	0	1	0	3	1	0	0	0	0	0	0	0	0	0	0	0	0	0	0	0	0	0	0	0	0	0	3	4	3	2	1	2	2	6.531	9.221	0	0
客	9	3	5	12	5	9	0	0	1	0	0	0	0	1	0	3	1	0	0	0	0	0	0	0	0	0	0	0	0	0	0	0	0	0	0	0	0	0	3	4	3	2	1	1	1	27.107	16.812	1	0
室	9	2	4	11	5	1	1	0	0	0	0	0	0	1	0	1	0	1	6	7	4	4	1	0	0	0	0	0	0	0	0	0	0	0	0	0	0	0	3	4	2	3	0	1	1	13.88	12.495	0	0
室	9	2	4	11	5	2	0	1	0	0	0	0	0	1	0	1	0	1	6	7	4	4	1	0	0	0	0	0	0	0	0	0	0	0	0	0	0	0	3	4	2	3	0	1	1	13.88	12.495	0	0
室	9	2	4	11	5	3	0	0	1	0	0	0	0	1	0	1	0	1	6	7	4	4	1	0	0	0	0	0	0	0	0	0	0	0	0	0	0	0	3	4	2	3	0	2	2	1.555	2.52	1	0
室	9	2	4	11	5	4	1	0	0	0	1	0	0	1	0	2	1	0	0	0	0	0	0	0	0	0	0	0	0	0	0	0	0	0	0	0	0	0	6	7	4	4	1	1	1	27.107	16.812	1	0
室	9	2	4	11	5	5	0	1	0	0	0	0	0	1	0	2	1	0	0	0	0	0	0	0	0	0	0	0	0	0	0	0	0	0	0	0	0	0	6	7	4	4	1	2	2	1.114	1.226	0	0
室	9	2	4	11	5	6	0	1	0	0	0	0	0	1	0	2	1	0	0	0	0	0	0	0	0	0	0	0	0	0	0	0	0	0	0	0	0	0	6	7	4	4	1	1	1	13.88	12.495	0	0
室	9	2	4	11	5	7	0	1	0	0	0	0	0	1	0	2	1	0	0	0	0	0	0	0	0	0	0	0	0	0	0	0	0	0	0	0	0	0	6	7	4	4	1	1	1	27.107	16.812	1	0
室	9	2	4	11	5	8	0	1	0	0	0	0	0	1	0	2	1	0	0	0	0	0	0	0	0	0	0	0	0	0	0	0	0	0	0	0	0	0	6	7	4	4	1	1	1	16.972	14.758	0	1
室	9	2	4	11	5	9	0	0	1	0	0	0	0	1	0	2	1	0	0	0	0	0	0	0	0	0	0	0	0	0	0	0	0	0	0	0	0	0	6	7	4	4	1	1	1	27.107	16.812	1	0
宿	11	3	5	13	5	1	1	0	0	0	0	0	1	0	0	1	0	2	2	2	2	2	0	6	7	4	3	1	0	0	0	0	0	0	0	0	0	0	3	4	2	3	0	1	1	13.88	12.495	0	0
宿	11	3	5	13	5	2	0	1	0	0	0	0	1	0	0	1	0	2	2	2	2	2	0	6	7	4	3	1	0	0	0	0	0	0	0	0	0	0	3	4	2	3	0	1	1	13.88	12.495	0	0
宿	11	3	5	13	5	3	0	0	1	0	0	0	1	0	0	1	0	2	2	2	2	2	0	6	7	4	3	1	0	0	0	0	0	0	0	0	0	0	3	4	2	3	0	2	2	1.555	2.52	1	0
宿	11	3	5	13	5	4	1	0	0	0	1	0	1	0	0	2	0	1	6	7	4	3	1	0	0	0	0	0	0	0	0	0	0	0	0	0	0	0	2	2	2	2	0	1	1	16.436	15.395	0	0
宿	11	3	5	13	5	5	0	0	1	0	0	0	1	0	0	2	0	1	6	7	4	3	1	0	0	0	0	0	0	0	0	0	0	0	0	0	0	0	2	2	2	2	0	1	1	16.972	14.758	0	1
宿	11	3	5	13	5	6	1	0	0	1	0	0	1	0	0	3	1	0	0	0	0	0	0	0	0	0	0	0	0	0	0	0	0	0	0	0	0	0	6	7	4	3	1	1	1	27.107	16.812	1	0
宿	11	3	5	13	5	7	0	1	0	0	0	0	1	0	0	3	1	0	0	0	0	0	0	0	0	0	0	0	0	0	0	0	0	0	0	0	0	0	6	7	4	3	1	1	1	16.436	15.395	0	0
宿	11	3	5	13	5	8	0	1	0	0	0	0	1	0	0	3	1	0	0	0	0	0	0	0	0	0	0	0	0	0	0	0	0	0	0	0	0	0	6	7	4	3	1	1	1	16.972	14.758	0	1
宿	11	3	5	13	5	9	0	1	0	0	0	0	1	0	0	3	1	0	0	0	0	0	0	0	0	0	0	0	0	0	0	0	0	0	0	0	0	0	6	7	4	3	1	2	2	6.531	9.221	0	0
宿	11	3	5	13	5	10	0	1	0	0	0	0	1	0	0	3	1	0	0	0	0	0	0	0	0	0	0	0	0	0	0	0	0	0	0	0	0	0	6	7	4	3	1	1	1	27.107	16.812	1	0
宿	11	3	5	13	5	11	0	0	1	0	0	0	1	0	0	3	1	0	0	0	0	0	0	0	0	0	0	0	0	0	0	0	0	0	0	0	0	0	6	7	4	3	1	1	1	27.107	16.812	1	0
宿	11	3	5	13	5	1	1	0	0	0	0	0	1	0	0	1	0	2	2	2	2	2	0	6	7	4	3	1	0	0	0	0	0	0	0	0	0	0	3	4	2	3	0	1	1	13.88	12.495	0	0
宿	11	3	5	13	5	2	0	1	0	0	0	0	1	0	0	1	0	2	2	2	2	2	0	6	7	4	3	1	0	0	0	0	0	0	0	0	0	0	3	4	2	3	0	1	1	13.88	12.495	0	0
宿	11	3	5	13	5	3	0	0	1	0	0	0	1	0	0	1	0	2	2	2	2	2	0	6	7	4	3	1	0	0	0	0	0	0	0	0	0	0	3	4	2	3	0	2	2	1.555	2.52	1	0
宿	11	3	5	13	5	4	1	0	0	0	1	0	1	0	0	2	0	1	6	7	4	3	1	0	0	0	0	0	0	0	0	0	0	0	0	0	0	0	2	2	2	2	0	1	1	16.436	15.395	0	0
宿	11	3	5	13	5	5	0	0	1	0	0	0	1	0	0	2	0	1	6	7	4	3	1	0	0	0	0	0	0	0	0	0	0	0	0	0	0	0	2	2	2	2	0	1	1	16.972	14.758	0	1
宿	11	3	5	13	5	6	1	0	0	1	0	0	1	0	0	3	1	0	0	0	0	0	0	0	0	0	0	0	0	0	0	0	0	0	0	0	0	0	6	7	4	3	1	1	1	27.107	16.812	1	0
宿	11	3	5	13	5	7	0	1	0	0	0	0	1	0	0	3	1	0	0	0	0	0	0	0	0	0	0	0	0	0	0	0	0	0	0	0	0	0	6	7	4	3	1	1	1	16.436	15.395	0	0
宿	11	3	5	13	5	8	0	1	0	0	0	0	1	0	0	3	1	0	0	0	0	0	0	0	0	0	0	0	0	0	0	0	0	0	0	0	0	0	6	7	4	3	1	1	1	16.972	14.758	0	1
宿	11	3	5	13	5	9	0	1	0	0	0	0	1	0	0	3	1	0	0	0	0	0	0	0	0	0	0	0	0	0	0	0	0	0	0	0	0	0	6	7	4	3	1	2	2	6.531	9.221	0	0
宿	11	3	5	13	5	10	0	1	0	0	0	0	1	0	0	3	1	0	0	0	0	0	0	0	0	0	0	0	0	0	0	0	0	0	0	0	0	0	6	7	4	3	1	1	1	27.107	16.812	1	0
宿	11	3	5	13	5	11	0	0	1	0	0	0	1	0	0	3	1	0	0	0	0	0	0	0	0	0	0	0	0	0	0	0	0	0	0	0	0	0	6	7	4	3	1	1	1	27.107	16.812	1	0
对	5	2	3	7	5	1	1	0	0	0	0	0	1	0	0	1	0	1	3	4	3	4	1	0	0	0	0	0	0	0	0	0	0	0	0	0	0	0	2	3	2	3	1	2	2	1.107	1.79	0	0
对	5	2	3	7	5	2	0	0	1	0	0	0	1	0	0	1	0	1	3	4	3	4	1	0	0	0	0	0	0	0	0	0	0	0	0	0	0	0	2	3	2	3	1	1	1	13.88	12.495	0	0
对	5	2	3	7	5	3	1	0	0	1	0	0	1	0	0	2	1	0	0	0	0	0	0	0	0	0	0	0	0	0	0	0	0	0	0	0	0	0	3	4	3	4	1	1	1	27.107	16.812	1	0
对	5	2	3	7	5	4	0	1	0	0	0	0	1	0	0	2	1	0	0	0	0	0	0	0	0	0	0	0	0	0	0	0	0	0	0	0	0	0	3	4	3	4	1	2	2	1.939	3.256	0	1
对	5	2	3	7	5	5	0	0	1	0	0	0	1	0	0	2	1	0	0	0	0	0	0	0	0	0	0	0	0	0	0	0	0	0	0	0	0	0	3	4	3	4	1	1	1	13.88	12.495	0	0
对	5	2	3	7	5	1	1	0	0	0	0	0	1	0	0	1	0	1	3	4	3	4	1	0	0	0	0	0	0	0	0	0	0	0	0	0	0	0	2	3	2	3	1	2	2	1.107	1.79	0	0
对	5	2	3	7	5	2	0	0	1	0	0	0	1	0	0	1	0	1	3	4	3	4	1	0	0	0	0	0	0	0	0	0	0	0	0	0	0	0	2	3	2	3	1	1	1	13.88	12.495	0	0
对	5	2	3	7	5	3	1	0	0	1	0	0	1	0	0	2	1	0	0	0	0	0	0	0	0	0	0	0	0	0	0	0	0	0	0	0	0	0	3	4	3	4	1	1	1	27.107	16.812	1	0
对	5	2	3	7	5	4	0	1	0	0	0	0	1	0	0	2	1	0	0	0	0	0	0	0	0	0	0	0	0	0	0	0	0	0	0	0	0	0	3	4	3	4	1	2	2	1.939	3.256	0	1
对	5	2	3	7	5	5	0	0	1	0	0	0	1	0	0	2	1	0	0	0	0	0	0	0	0	0	0	0	0	0	0	0	0	0	0	0	0	0	3	4	3	4	1	1	1	13.88	12.495	0	0
左	5	2	3	5	3	1	1	0	0	0	0	0	0	0	1	1	0	1	3	3	2	2	1	0	0	0	0	0	0	0	0	0	0	0	0	0	0	0	2	2	2	2	0	1	1	27.107	16.812	1	0
左	5	2	3	5	3	2	0	0	1	0	0	0	0	0	1	1	0	1	3	3	2	2	1	0	0	0	0	0	0	0	0	0	0	0	0	0	0	0	2	2	2	2	0	1	1	16.436	15.395	0	0
左	5	2	3	5	3	3	1	0	0	0	0	1	0	0	1	2	1	0	0	0	0	0	0	0	0	0	0	0	0	0	0	0	0	0	0	0	0	0	3	3	2	2	1	1	1	27.107	16.812	1	0
左	5	2	3	5	3	4	0	1	0	0	0	0	0	0	1	2	1	0	0	0	0	0	0	0	0	0	0	0	0	0	0	0	0	0	0	0	0	0	3	3	2	2	1	1	1	16.972	14.758	0	1
左	5	2	3	5	3	5	0	0	1	0	0	0	0	0	1	2	1	0	0	0	0	0	0	0	0	0	0	0	0	0	0	0	0	0	0	0	0	0	3	3	2	2	1	1	1	27.107	16.812	1	0
左	5	2	3	5	3	1	1	0	0	0	0	0	0	0	1	1	0	1	3	3	2	2	1	0	0	0	0	0	0	0	0	0	0	0	0	0	0	0	2	2	2	2	0	1	1	27.107	16.812	1	0
左	5	2	3	5	3	2	0	0	1	0	0	0	0	0	1	1	0	1	3	3	2	2	1	0	0	0	0	0	0	0	0	0	0	0	0	0	0	0	2	2	2	2	0	1	1	16.436	15.395	0	0
左	5	2	3	5	3	3	1	0	0	0	0	1	0	0	1	2	1	0	0	0	0	0	0	0	0	0	0	0	0	0	0	0	0	0	0	0	0	0	3	3	2	2	1	1	1	27.107	16.812	1	0
左	5	2	3	5	3	4	0	1	0	0	0	0	0	0	1	2	1	0	0	0	0	0	0	0	0	0	0	0	0	0	0	0	0	0	0	0	0	0	3	3	2	2	1	1	1	16.972	14.758	0	1
左	5	2	3	5	3	5	0	0	1	0	0	0	0	0	1	2	1	0	0	0	0	0	0	0	0	0	0	0	0	0	0	0	0	0	0	0	0	0	3	3	2	2	1	1	1	27.107	16.812	1	0
差	9	2	4	9	4	1	1	0	0	0	0	0	0	0	1	1	0	1	3	3	2	2	1	0	0	0	0	0	0	0	0	0	0	0	0	0	0	0	6	6	4	4	1	1	1	13.88	12.495	0	0
差	9	2	4	9	4	2	0	1	0	0	0	0	0	0	1	1	0	1	3	3	2	2	1	0	0	0	0	0	0	0	0	0	0	0	0	0	0	0	6	6	4	4	1	1	1	16.436	15.395	0	0
差	9	2	4	9	4	3	0	1	0	0	0	0	0	0	1	1	0	1	3	3	2	2	1	0	0	0	0	0	0	0	0	0	0	0	0	0	0	0	6	6	4	4	1	1	1	27.107	16.812	1	0
差	9	2	4	9	4	4	0	1	0	0	0	0	0	0	1	1	0	1	3	3	2	2	1	0	0	0	0	0	0	0	0	0	0	0	0	0	0	0	6	6	4	4	1	1	1	27.107	16.812	1	0
差	9	2	4	9	4	5	0	1	0	0	0	0	0	0	1	1	0	1	3	3	2	2	1	0	0	0	0	0	0	0	0	0	0	0	0	0	0	0	6	6	4	4	1	1	1	27.107	16.812	1	0
差	9	2	4	9	4	6	0	0	1	0	0	0	0	0	1	1	0	1	3	3	2	2	1	0	0	0	0	0	0	0	0	0	0	0	0	0	0	0	6	6	4	4	1	1	1	16.436	15.395	0	0
差	9	2	4	9	4	7	1	0	0	0	0	1	0	0	1	2	1	0	0	0	0	0	0	0	0	0	0	0	0	0	0	0	0	0	0	0	0	0	3	3	2	2	1	1	1	27.107	16.812	1	0
差	9	2	4	9	4	8	0	1	0	0	0	0	0	0	1	2	1	0	0	0	0	0	0	0	0	0	0	0	0	0	0	0	0	0	0	0	0	0	3	3	2	2	1	1	1	16.972	14.758	0	1
差	9	2	4	9	4	9	0	0	1	0	0	0	0	0	1	2	1	0	0	0	0	0	0	0	0	0	0	0	0	0	0	0	0	0	0	0	0	0	3	3	2	2	1	1	1	27.107	16.812	1	0
币	4	2	3	6	4	1	1	0	0	0	0	0	0	0	0	1	0	1	3	5	2	3	1	0	0	0	0	0	0	0	0	0	0	0	0	0	0	0	1	1	1	1	0	1	1	16.436	15.395	0	0
币	4	2	3	6	4	2	1	0	0	0	1	0	0	0	0	2	1	0	0	0	0	0	0	0	0	0	0	0	0	0	0	0	0	0	0	0	0	0	3	5	2	3	1	1	1	16.972	14.758	0	1
币	4	2	3	6	4	3	0	1	0	0	0	0	0	0	0	2	1	0	0	0	0	0	0	0	0	0	0	0	0	0	0	0	0	0	0	0	0	0	3	5	2	3	1	3	3	2.391	3.893	0	0
币	4	2	3	6	4	4	0	0	1	0	0	0	0	0	0	2	1	0	0	0	0	0	0	0	0	0	0	0	0	0	0	0	0	0	0	0	0	0	3	5	2	3	1	1	1	16.972	14.758	0	1
币	4	2	3	6	4	1	1	0	0	0	0	0	0	0	0	1	0	1	3	5	2	3	1	0	0	0	0	0	0	0	0	0	0	0	0	0	0	0	1	1	1	1	0	1	1	16.436	15.395	0	0
币	4	2	3	6	4	2	1	0	0	0	1	0	0	0	0	2	1	0	0	0	0	0	0	0	0	0	0	0	0	0	0	0	0	0	0	0	0	0	3	5	2	3	1	1	1	16.972	14.758	0	1
币	4	2	3	6	4	3	0	1	0	0	0	0	0	0	0	2	1	0	0	0	0	0	0	0	0	0	0	0	0	0	0	0	0	0	0	0	0	0	3	5	2	3	1	3	3	2.391	3.893	0	0
币	4	2	3	6	4	4	0	0	1	0	0	0	0	0	0	2	1	0	0	0	0	0	0	0	0	0	0	0	0	0	0	0	0	0	0	0	0	0	3	5	2	3	1	1	1	16.972	14.758	0	1
床	7	2	4	7	4	1	1	0	0	0	0	0	0	0	1	1	0	1	4	4	4	4	1	0	0	0	0	0	0	0	0	0	0	0	0	0	0	0	3	3	3	3	1	1	1	13.88	12.495	0	0
床	7	2	4	7	4	2	0	1	0	0	0	0	0	0	1	1	0	1	4	4	4	4	1	0	0	0	0	0	0	0	0	0	0	0	0	0	0	0	3	3	3	3	1	1	1	27.107	16.812	1	0
床	7	2	4	7	4	3	0	0	1	0	0	0	0	0	1	1	0	1	4	4	4	4	1	0	0	0	0	0	0	0	0	0	0	0	0	0	0	0	3	3	3	3	1	1	1	16.436	15.395	0	0
床	7	2	4	7	4	4	1	0	0	0	0	1	0	0	1	2	1	0	0	0	0	0	0	0	0	0	0	0	0	0	0	0	0	0	0	0	0	0	4	4	4	4	1	1	1	27.107	16.812	1	0
床	7	2	4	7	4	5	0	1	0	0	0	0	0	0	1	2	1	0	0	0	0	0	0	0	0	0	0	0	0	0	0	0	0	0	0	0	0	0	4	4	4	4	1	1	1	16.972	14.758	0	1
床	7	2	4	7	4	6	0	1	0	0	0	0	0	0	1	2	1	0	0	0	0	0	0	0	0	0	0	0	0	0	0	0	0	0	0	0	0	0	4	4	4	4	1	1	1	16.436	15.395	0	0
床	7	2	4	7	4	7	0	0	1	0	0	0	0	0	1	2	1	0	0	0	0	0	0	0	0	0	0	0	0	0	0	0	0	0	0	0	0	0	4	4	4	4	1	1	1	3.311	5.696	0	0
床	7	2	4	7	4	1	1	0	0	0	0	0	0	0	1	1	0	1	4	4	4	4	1	0	0	0	0	0	0	0	0	0	0	0	0	0	0	0	3	3	3	3	1	1	1	13.88	12.495	0	0
床	7	2	4	7	4	2	0	1	0	0	0	0	0	0	1	1	0	1	4	4	4	4	1	0	0	0	0	0	0	0	0	0	0	0	0	0	0	0	3	3	3	3	1	1	1	27.107	16.812	1	0
床	7	2	4	7	4	3	0	0	1	0	0	0	0	0	1	1	0	1	4	4	4	4	1	0	0	0	0	0	0	0	0	0	0	0	0	0	0	0	3	3	3	3	1	1	1	16.436	15.395	0	0
床	7	2	4	7	4	4	1	0	0	0	0	1	0	0	1	2	1	0	0	0	0	0	0	0	0	0	0	0	0	0	0	0	0	0	0	0	0	0	4	4	4	4	1	1	1	27.107	16.812	1	0
床	7	2	4	7	4	5	0	1	0	0	0	0	0	0	1	2	1	0	0	0	0	0	0	0	0	0	0	0	0	0	0	0	0	0	0	0	0	0	4	4	4	4	1	1	1	16.972	14.758	0	1
床	7	2	4	7	4	6	0	1	0	0	0	0	0	0	1	2	1	0	0	0	0	0	0	0	0	0	0	0	0	0	0	0	0	0	0	0	0	0	4	4	4	4	1	1	1	16.436	15.395	0	0
床	7	2	4	7	4	7	0	0	1	0	0	0	0	0	1	2	1	0	0	0	0	0	0	0	0	0	0	0	0	0	0	0	0	0	0	0	0	0	4	4	4	4	1	1	1	3.311	5.696	0	0
店	8	3	5	9	4	1	1	0	0	0	0	0	0	0	1	1	0	2	2	2	2	2	0	3	4	3	2	1	0	0	0	0	0	0	0	0	0	0	3	3	3	3	1	1	1	13.88	12.495	0	0
店	8	3	5	9	4	2	0	1	0	0	0	0	0	0	1	1	0	2	2	2	2	2	0	3	4	3	2	1	0	0	0	0	0	0	0	0	0	0	3	3	3	3	1	1	1	27.107	16.812	1	0
店	8	3	5	9	4	3	0	0	1	0	0	0	0	0	1	1	0	2	2	2	2	2	0	3	4	3	2	1	0	0	0	0	0	0	0	0	0	0	3	3	3	3	1	1	1	16.436	15.395	0	0
店	8	3	5	9	4	4	1	0	0	0	0	1	0	0	1	2	0	1	3	4	3	2	1	0	0	0	0	0	0	0	0	0	0	0	0	0	0	0	2	2	2	2	0	1	1	16.972	14.758	0	1
店	8	3	5	9	4	5	0	0	1	0	0	0	0	0	1	2	0	1	3	4	3	2	1	0	0	0	0	0	0	0	0	0	0	0	0	0	0	0	2	2	2	2	0	1	1	27.107	16.812	1	0
店	8	3	5	9	4	6	1	0	0	0	1	0	0	0	1	3	1	0	0	0	0	0	0	0	0	0	0	0	0	0	0	0	0	0	0	0	0	0	3	4	3	2	1	1	1	16.972	14.758	0	1
店	8	3	5	9	4	7	0	1	0	0	0	0	0	0	1	3	1	0	0	0	0	0	0	0	0	0	0	0	0	0	0	0	0	0	0	0	0	0	3	4	3	2	1	2	2	6.531	9.221	0	0
店	8	3	5	9	4	8	0	0	1	0	0	0	0	0	1	3	1	0	0	0	0	0	0	0	0	0	0	0	0	0	0	0	0	0	0	0	0	0	3	4	3	2	1	1	1	27.107	16.812	1	0
座	10	4	4	10	4	1	1	0	0	0	0	0	0	0	1	1	0	3	2	2	2	2	1	2	2	2	2	1	3	3	2	2	1	0	0	0	0	0	3	3	3	3	1	1	1	13.88	12.495	0	0
座	10	4	4	10	4	2	0	1	0	0	0	0	0	0	1	1	0	3	2	2	2	2	1	2	2	2	2	1	3	3	2	2	1	0	0	0	0	0	3	3	3	3	1	1	1	27.107	16.812	1	0
座	10	4	4	10	4	3	0	0	1	0	0	0	0	0	1	1	0	3	2	2	2	2	1	2	2	2	2	1	3	3	2	2	1	0	0	0	0	0	3	3	3	3	1	1	1	16.436	15.395	0	0
座	10	4	4	10	4	4	1	0	0	0	0	1	0	0	1	2	0	2	2	2	2	2	1	3	3	2	2	1	0	0	0	0	0	0	0	0	0	0	2	2	2	2	1	1	1	16.436	15.395	0	0
座	10	4	4	10	4	5	0	0	1	0	0	0	0	0	1	2	0	2	2	2	2	2	1	3	3	2	2	1	0	0	0	0	0	0	0	0	0	0	2	2	2	2	1	1	1	13.88	12.495	0	0
座	10	4	4	10	4	6	1	0	0	1	0	0	0	0	1	3	0	1	3	3	2	2	1	0	0	0	0	0	0	0	0	0	0	0	0	0	0	0	2	2	2	2	1	1	1	16.436	15.395	0	0
座	10	4	4	10	4	7	0	0	1	0	0	0	0	0	1	3	0	1	3	3	2	2	1	0	0	0	0	0	0	0	0	0	0	0	0	0	0	0	2	2	2	2	1	1	1	13.88	12.495	0	0
座	10	4	4	10	4	8	1	0	0	0	1	0	0	0	1	4	1	0	0	0	0	0	0	0	0	0	0	0	0	0	0	0	0	0	0	0	0	0	3	3	2	2	1	1	1	27.107	16.812	1	0
座	10	4	4	10	4	9	0	1	0	0	0	0	0	0	1	4	1	0	0	0	0	0	0	0	0	0	0	0	0	0	0	0	0	0	0	0	0	0	3	3	2	2	1	1	1	16.972	14.758	0	1
座	10	4	4	10	4	10	0	0	1	0	0	0	0	0	1	4	1	0	0	0	0	0	0	0	0	0	0	0	0	0	0	0	0	0	0	0	0	0	3	3	2	2	1	1	1	27.107	16.812	1	0
很	9	2	5	11	4	1	1	0	0	0	0	0	1	0	0	1	0	1	6	8	4	4	1	0	0	0	0	0	0	0	0	0	0	0	0	0	0	0	3	3	2	2	0	1	1	16.436	15.395	0	0
很	9	2	5	11	4	2	0	1	0	0	0	0	1	0	0	1	0	1	6	8	4	4	1	0	0	0	0	0	0	0	0	0	0	0	0	0	0	0	3	3	2	2	0	1	1	16.436	15.395	0	0
很	9	2	5	11	4	3	0	0	1	0	0	0	1	0	0	1	0	1	6	8	4	4	1	0	0	0	0	0	0	0	0	0	0	0	0	0	0	0	3	3	2	2	0	1	1	16.972	14.758	0	1
很	9	2	5	11	4	4	1	0	0	1	0	0	1	0	0	2	1	0	0	0	0	0	0	0	0	0	0	0	0	0	0	0	0	0	0	0	0	0	6	8	4	4	1	2	2	6.531	9.221	0	0
很	9	2	5	11	4	5	0	1	0	0	0	0	1	0	0	2	1	0	0	0	0	0	0	0	0	0	0	0	0	0	0	0	0	0	0	0	0	0	6	8	4	4	1	1	1	27.107	16.812	1	0
很	9	2	5	11	4	6	0	1	0	0	0	0	1	0	0	2	1	0	0	0	0	0	0	0	0	0	0	0	0	0	0	0	0	0	0	0	0	0	6	8	4	4	1	1	1	27.107	16.812	1	0
很	9	2	5	11	4	7	0	1	0	0	0	0	1	0	0	2	1	0	0	0	0	0	0	0	0	0	0	0	0	0	0	0	0	0	0	0	0	0	6	8	4	4	1	2	2	0.748	1.281	0	0
很	9	2	5	11	4	8	0	1	0	0	0	0	1	0	0	2	1	0	0	0	0	0	0	0	0	0	0	0	0	0	0	0	0	0	0	0	0	0	6	8	4	4	1	1	1	16.436	15.395	0	0
很	9	2	5	11	4	9	0	0	1	0	0	0	1	0	0	2	1	0	0	0	0	0	0	0	0	0	0	0	0	0	0	0	0	0	0	0	0	0	6	8	4	4	1	1	1	3.311	5.696	0	0
很	9	2	5	11	4	1	1	0	0	0	0	0	1	0	0	1	0	1	6	8	4	4	1	0	0	0	0	0	0	0	0	0	0	0	0	0	0	0	3	3	2	2	0	1	1	16.436	15.395	0	0
很	9	2	5	11	4	2	0	1	0	0	0	0	1	0	0	1	0	1	6	8	4	4	1	0	0	0	0	0	0	0	0	0	0	0	0	0	0	0	3	3	2	2	0	1	1	16.436	15.395	0	0
很	9	2	5	11	4	3	0	0	1	0	0	0	1	0	0	1	0	1	6	8	4	4	1	0	0	0	0	0	0	0	0	0	0	0	0	0	0	0	3	3	2	2	0	1	1	16.972	14.758	0	1
很	9	2	5	11	4	4	1	0	0	1	0	0	1	0	0	2	1	0	0	0	0	0	0	0	0	0	0	0	0	0	0	0	0	0	0	0	0	0	6	8	4	4	1	2	2	6.531	9.221	0	0
很	9	2	5	11	4	5	0	1	0	0	0	0	1	0	0	2	1	0	0	0	0	0	0	0	0	0	0	0	0	0	0	0	0	0	0	0	0	0	6	8	4	4	1	1	1	27.107	16.812	1	0
很	9	2	5	11	4	6	0	1	0	0	0	0	1	0	0	2	1	0	0	0	0	0	0	0	0	0	0	0	0	0	0	0	0	0	0	0	0	0	6	8	4	4	1	1	1	27.107	16.812	1	0
很	9	2	5	11	4	7	0	1	0	0	0	0	1	0	0	2	1	0	0	0	0	0	0	0	0	0	0	0	0	0	0	0	0	0	0	0	0	0	6	8	4	4	1	2	2	0.748	1.281	0	0
很	9	2	5	11	4	8	0	1	0	0	0	0	1	0	0	2	1	0	0	0	0	0	0	0	0	0	0	0	0	0	0	0	0	0	0	0	0	0	6	8	4	4	1	1	1	16.436	15.395	0	0
很	9	2	5	11	4	9	0	0	1	0	0	0	1	0	0	2	1	0	0	0	0	0	0	0	0	0	0	0	0	0	0	0	0	0	0	0	0	0	6	8	4	4	1	1	1	3.311	5.696	0	0
怎	9	2	5	10	5	1	1	0	0	0	0	0	0	1	0	1	0	1	4	5	2	3	1	0	0	0	0	0	0	0	0	0	0	0	0	0	0	0	5	5	3	3	1	1	1	16.436	15.395	0	0
怎	9	2	5	10	5	2	0	1	0	0	0	0	0	1	0	1	0	1	4	5	2	3	1	0	0	0	0	0	0	0	0	0	0	0	0	0	0	0	5	5	3	3	1	1	1	27.107	16.812	1	0
怎	9	2	5	10	5	3	0	1	0	0	0	0	0	1	0	1	0	1	4	5	2	3	1	0	0	0	0	0	0	0	0	0	0	0	0	0	0	0	5	5	3	3	1	1	1	16.972	14.758	0	1
怎	9	2	5	10	5	4	0	1	0	0	0	0	0	1	0	1	0	1	4	5	2	3	1	0	0	0	0	0	0	0	0	0	0	0	0	0	0	0	5	5	3	3	1	1	1	27.107	16.812	1	0
怎	9	2	5	10	5	5	0	0	1	0	0	0	0	1	0	1	0	1	4	5	2	3	1	0	0	0	0	0	0	0	0	0	0	0	0	0	0	0	5	5	3	3	1	1	1	27.107	16.812	1	0
怎	9	2	5	10	5	6	1	0	0	0	1	0	0	1	0	2	1	0	0	0	0	0	0	0	0	0	0	0	0	0	0	0	0	0	0	0	0	0	4	5	2	3	1	1	1	13.88	12.495	0	0
怎	9	2	5	10	5	7	0	1	0	0	0	0	0	1	0	2	1	0	0	0	0	0	0	0	0	0	0	0	0	0	0	0	0	0	0	0	0	0	4	5	2	3	1	2	2	0	0	0	0
怎	9	2	5	10	5	8	0	1	0	0	0	0	0	1	0	2	1	0	0	0	0	0	0	0	0	0	0	0	0	0	0	0	0	0	0	0	0	0	4	5	2	3	1	1	1	13.88	12.495	0	0
怎	9	2	5	10	5	9	0	0	1	0	0	0	0	1	0	2	1	0	0	0	0	0	0	0	0	0	0	0	0	0	0	0	0	0	0	0	0	0	4	5	2	3	1	1	1	13.88	12.495	0	0
怎	9	2	5	10	5	1	1	0	0	0	0	0	0	1	0	1	0	1	4	5	2	3	1	0	0	0	0	0	0	0	0	0	0	0	0	0	0	0	5	5	3	3	1	1	1	16.436	15.395	0	0
怎	9	2	5	10	5	2	0	1	0	0	0	0	0	1	0	1	0	1	4	5	2	3	1	0	0	0	0	0	0	0	0	0	0	0	0	0	0	0	5	5	3	3	1	1	1	27.107	16.812	1	0
怎	9	2	5	10	5	3	0	1	0	0	0	0	0	1	0	1	0	1	4	5	2	3	1	0	0	0	0	0	0	0	0	0	0	0	0	0	0	0	5	5	3	3	1	1	1	16.972	14.758	0	1
怎	9	2	5	10	5	4	0	1	0	0	0	0	0	1	0	1	0	1	4	5	2	3	1	0	0	0	0	0	0	0	0	0	0	0	0	0	0	0	5	5	3	3	1	1	1	27.107	16.812	1	0
怎	9	2	5	10	5	5	0	0	1	0	0	0	0	1	0	1	0	1	4	5	2	3	1	0	0	0	0	0	0	0	0	0	0	0	0	0	0	0	5	5	3	3	1	1	1	27.107	16.812	1	0
怎	9	2	5	10	5	6	1	0	0	0	1	0	0	1	0	2	1	0	0	0	0	0	0	0	0	0	0	0	0	0	0	0	0	0	0	0	0	0	4	5	2	3	1	1	1	13.88	12.495	0	0
怎	9	2	5	10	5	7	0	1	0	0	0	0	0	1	0	2	1	0	0	0	0	0	0	0	0	0	0	0	0	0	0	0	0	0	0	0	0	0	4	5	2	3	1	2	2	0	0	0	0
怎	9	2	5	10	5	8	0	1	0	0	0	0	0	1	0	2	1	0	0	0	0	0	0	0	0	0	0	0	0	0	0	0	0	0	0	0	0	0	4	5	2	3	1	1	1	13.88	12.495	0	0
怎	9	2	5	10	5	9	0	0	1	0	0	0	0	1	0	2	1	0	0	0	0	0	0	0	0	0	0	0	0	0	0	0	0	0	0	0	0	0	4	5	2	3	1	1	1	13.88	12.495	0	0
房	8	2	4	11	5	1	1	0	0	0	0	0	0	0	1	1	0	1	4	6	4	5	1	0	0	0	0	0	0	0	0	0	0	0	0	0	0	0	4	5	4	4	1	1	1	13.88	12.495	0	0
房	8	2	4	11	5	2	0	1	0	0	0	0	0	0	1	1	0	1	4	6	4	5	1	0	0	0	0	0	0	0	0	0	0	0	0	0	0	0	4	5	4	4	1	2	2	6.531	9.221	0	0
房	8	2	4	11	5	3	0	1	0	0	0	0	0	0	1	1	0	1	4	6	4	5	1	0	0	0	0	0	0	0	0	0	0	0	0	0	0	0	4	5	4	4	1	1	1	27.107	16.812	1	0
房	8	2	4	11	5	4	0	0	1	0	0	0	0	0	1	1	0	1	4	6	4	5	1	0	0	0	0	0	0	0	0	0	0	0	0	0	0	0	4	5	4	4	1	1	1	16.436	15.395	0	0
房	8	2	4	11	5	5	1	0	0	0	0	1	0	0	1	2	1	0	0	0	0	0	0	0	0	0	0	0	0	0	0	0	0	0	0	0	0	0	4	6	4	5	1	1	1	13.88	12.495	0	0
房	8	2	4	11	5	6	0	1	0	0	0	0	0	0	1	2	1	0	0	0	0	0	0	0	0	0	0	0	0	0	0	0	0	0	0	0	0	0	4	6	4	5	1	1	1	27.107	16.812	1	0
房	8	2	4	11	5	7	0	1	0	0	0	0	0	0	1	2	1	0	0	0	0	0	0	0	0	0	0	0	0	0	0	0	0	0	0	0	0	0	4	6	4	5	1	3	3	2.391	3.893	0	0
房	8	2	4	11	5	8	0	0	1	0	0	0	0	0	1	2	1	0	0	0	0	0	0	0	0	0	0	0	0	0	0	0	0	0	0	0	0	0	4	6	4	5	1	1	1	16.436	15.395	0	0
打	5	2	2	7	3	1	1	0	0	0	0	0	1	0	0	1	0	1	2	3	2	3	1	0	0	0	0	0	0	0	0	0	0	0	0	0	0	0	3	4	2	3	0	1	1	27.107	16.812	1	0
打	5	2	2	7	3	2	0	1	0	0	0	0	1	0	0	1	0	1	2	3	2	3	1	0	0	0	0	0	0	0	0	0	0	0	0	0	0	0	3	4	2	3	0	2	2	1.939	3.256	0	1
打	5	2	2	7	3	3	0	0	1	0	0	0	1	0	0	1	0	1	2	3	2	3	1	0	0	0	0	0	0	0	0	0	0	0	0	0	0	0	3	4	2	3	0	1	1	2.814	4.69	0	0
打	5	2	2	7	3	4	1	0	0	1	0	0	1	0	0	2	1	0	0	0	0	0	0	0	0	0	0	0	0	0	0	0	0	0	0	0	0	0	2	3	2	3	1	1	1	27.107	16.812	1	0
打	5	2	2	7	3	5	0	0	1	0	0	0	1	0	0	2	1	0	0	0	0	0	0	0	0	0	0	0	0	0	0	0	0	0	0	0	0	0	2	3	2	3	1	2	2	1.939	3.256	0	1
打	5	2	2	7	3	1	1	0	0	0	0	0	1	0	0	1	0	1	2	3	2	3	1	0	0	0	0	0	0	0	0	0	0	0	0	0	0	0	3	4	2	3	0	1	1	27.107	16.812	1	0
打	5	2	2	7	3	2	0	1	0	0	0	0	1	0	0	1	0	1	2	3	2	3	1	0	0	0	0	0	0	0	0	0	0	0	0	0	0	0	3	4	2	3	0	2	2	1.939	3.256	0	1
打	5	2	2	7	3	3	0	0	1	0	0	0	1	0	0	1	0	1	2	3	2	3	1	0	0	0	0	0	0	0	0	0	0	0	0	0	0	0	3	4	2	3	0	1	1	2.814	4.69	0	0
打	5	2	2	7	3	4	1	0	0	1	0	0	1	0	0	2	1	0	0	0	0	0	0	0	0	0	0	0	0	0	0	0	0	0	0	0	0	0	2	3	2	3	1	1	1	27.107	16.812	1	0
打	5	2	2	7	3	5	0	0	1	0	0	0	1	0	0	2	1	0	0	0	0	0	0	0	0	0	0	0	0	0	0	0	0	0	0	0	0	0	2	3	2	3	1	2	2	1.939	3.256	0	1
找	7	2	4	9	5	1	1	0	0	0	0	0	1	0	0	1	0	1	4	5	4	4	1	0	0	0	0	0	0	0	0	0	0	0	0	0	0	0	3	4	2	3	0	1	1	27.107	16.812	1	0
找	7	2	4	9	5	2	0	1	0	0	0	0	1	0	0	1	0	1	4	5	4	4	1	0	0	0	0	0	0	0	0	0	0	0	0	0	0	0	3	4	2	3	0	2	2	1.939	3.256	0	1
找	7	2	4	9	5	3	0	0	1	0	0	0	1	0	0	1	0	1	4	5	4	4	1	0	0	0	0	0	0	0	0	0	0	0	0	0	0	0	3	4	2	3	0	1	1	2.814	4.69	0	0
找	7	2	4	9	5	4	1	0	0	1	0	0	1	0	0	2	1	0	0	0	0	0	0	0	0	0	0	0	0	0	0	0	0	0	0	0	0	0	4	5	4	4	1	1	1	27.107	16.812	1	0
找	7	2	4	9	5	5	0	1	0	0	0	0	1	0	0	2	1	0	0	0	0	0	0	0	0	0	0	0	0	0	0	0	0	0	0	0	0	0	4	5	4	4	1	2	2	0.275	0.478	0	0
找	7	2	4	9	5	6	0	1	0	0	0	0	1	0	0	2	1	0	0	0	0	0	0	0	0	0	0	0	0	0	0	0	0	0	0	0	0	0	4	5	4	4	1	1	1	16.436	15.395	0	0
找	7	2	4	9	5	7	0	0	1	0	0	0	1	0	0	2	1	0	0	0	0	0	0	0	0	0	0	0	0	0	0	0	0	0	0	0	0	0	4	5	4	4	1	1	1	13.88	12.495	0	0
找	7	2	4	9	5	1	1	0	0	0	0	0	1	0	0	1	0	1	4	5	4	4	1	0	0	0	0	0	0	0	0	0	0	0	0	0	0	0	3	4	2	3	0	1	1	27.107	16.812	1	0
找	7	2	4	9	5	2	0	1	0	0	0	0	1	0	0	1	0	1	4	5	4	4	1	0	0	0	0	0	0	0	0	0	0	0	0	0	0	0	3	4	2	3	0	2	2	1.939	3.256	0	1
找	7	2	4	9	5	3	0	0	1	0	0	0	1	0	0	1	0	1	4	5	4	4	1	0	0	0	0	0	0	0	0	0	0	0	0	0	0	0	3	4	2	3	0	1	1	2.814	4.69	0	0
找	7	2	4	9	5	4	1	0	0	1	0	0	1	0	0	2	1	0	0	0	0	0	0	0	0	0	0	0	0	0	0	0	0	0	0	0	0	0	4	5	4	4	1	1	1	27.107	16.812	1	0
找	7	2	4	9	5	5	0	1	0	0	0	0	1	0	0	2	1	0	0	0	0	0	0	0	0	0	0	0	0	0	0	0	0	0	0	0	0	0	4	5	4	4	1	2	2	0.275	0.478	0	0
找	7	2	4	9	5	6	0	1	0	0	0	0	1	0	0	2	1	0	0	0	0	0	0	0	0	0	0	0	0	0	0	0	0	0	0	0	0	0	4	5	4	4	1	1	1	16.436	15.395	0	0
找	7	2	4	9	5	7	0	0	1	0	0	0	1	0	0	2	1	0	0	0	0	0	0	0	0	0	0	0	0	0	0	0	0	0	0	0	0	0	4	5	4	4	1	1	1	13.88	12.495	0	0
把	7	2	3	11	3	1	1	0	0	0	0	0	1	0	0	1	0	1	4	7	3	3	1	0	0	0	0	0	0	0	0	0	0	0	0	0	0	0	3	4	2	3	0	1	1	27.107	16.812	1	0
把	7	2	3	11	3	2	0	1	0	0	0	0	1	0	0	1	0	1	4	7	3	3	1	0	0	0	0	0	0	0	0	0	0	0	0	0	0	0	3	4	2	3	0	2	2	1.939	3.256	0	1
把	7	2	3	11	3	3	0	0	1	0	0	0	1	0	0	1	0	1	4	7	3	3	1	0	0	0	0	0	0	0	0	0	0	0	0	0	0	0	3	4	2	3	0	1	1	2.814	4.69	0	0
把	7	2	3	11	3	4	1	0	0	1	0	0	1	0	0	2	1	0	0	0	0	0	0	0	0	0	0	0	0	0	0	0	0	0	0	0	0	0	4	7	3	3	1	2	2	6.531	9.221	0	0
把	7	2	3	11	3	5	0	1	0	0	0	0	1	0	0	2	1	0	0	0	0	0	0	0	0	0	0	0	0	0	0	0	0	0	0	0	0	0	4	7	3	3	1	1	1	16.972	14.758	0	1
把	7	2	3	11	3	6	0	1	0	0	0	0	1	0	0	2	1	0	0	0	0	0	0	0	0	0	0	0	0	0	0	0	0	0	0	0	0	0	4	7	3	3	1	1	1	27.107	16.812	1	0
把	7	2	3	11	3	7	0	0	1	0	0	0	1	0	0	2	1	0	0	0	0	0	0	0	0	0	0	0	0	0	0	0	0	0	0	0	0	0	4	7	3	3	1	3	3	1.231	2.078	0	0
把	7	2	3	11	3	1	1	0	0	0	0	0	1	0	0	1	0	1	4	7	3	3	1	0	0	0	0	0	0	0	0	0	0	0	0	0	0	0	3	4	2	3	0	1	1	27.107	16.812	1	0
把	7	2	3	11	3	2	0	1	0	0	0	0	1	0	0	1	0	1	4	7	3	3	1	0	0	0	0	0	0	0	0	0	0	0	0	0	0	0	3	4	2	3	0	2	2	1.939	3.256	0	1
把	7	2	3	11	3	3	0	0	1	0	0	0	1	0	0	1	0	1	4	7	3	3	1	0	0	0	0	0	0	0	0	0	0	0	0	0	0	0	3	4	2	3	0	1	1	2.814	4.69	0	0
把	7	2	3	11	3	4	1	0	0	1	0	0	1	0	0	2	1	0	0	0	0	0	0	0	0	0	0	0	0	0	0	0	0	0	0	0	0	0	4	7	3	3	1	2	2	6.531	9.221	0	0
把	7	2	3	11	3	5	0	1	0	0	0	0	1	0	0	2	1	0	0	0	0	0	0	0	0	0	0	0	0	0	0	0	0	0	0	0	0	0	4	7	3	3	1	1	1	16.972	14.758	0	1
把	7	2	3	11	3	6	0	1	0	0	0	0	1	0	0	2	1	0	0	0	0	0	0	0	0	0	0	0	0	0	0	0	0	0	0	0	0	0	4	7	3	3	1	1	1	27.107	16.812	1	0
把	7	2	3	11	3	7	0	0	1	0	0	0	1	0	0	2	1	0	0	0	0	0	0	0	0	0	0	0	0	0	0	0	0	0	0	0	0	0	4	7	3	3	1	3	3	1.231	2.078	0	0
换	10	2	5	13	5	1	1	0	0	0	0	0	1	0	0	1	0	1	7	9	5	4	0	0	0	0	0	0	0	0	0	0	0	0	0	0	0	0	3	4	2	3	0	1	1	27.107	16.812	1	0
换	10	2	5	13	5	2	0	1	0	0	0	0	1	0	0	1	0	1	7	9	5	4	0	0	0	0	0	0	0	0	0	0	0	0	0	0	0	0	3	4	2	3	0	2	2	1.939	3.256	0	1
换	10	2	5	13	5	3	0	0	1	0	0	0	1	0	0	1	0	1	7	9	5	4	0	0	0	0	0	0	0	0	0	0	0	0	0	0	0	0	3	4	2	3	0	1	1	2.814	4.69	0	0
换	10	2	5	13	5	4	1	0	0	1	0	0	1	0	0	2	1	0	0	0	0	0	0	0	0	0	0	0	0	0	0	0	0	0	0	0	0	0	7	9	5	4	0	1	1	16.436	15.395	0	0
换	10	2	5	13	5	5	0	1	0	0	0	0	1	0	0	2	1	0	0	0	0	0	0	0	0	0	0	0	0	0	0	0	0	0	0	0	0	0	7	9	5	4	0	2	2	1.555	2.52	1	0
换	10	2	5	13	5	6	0	1	0	0	0	0	1	0	0	2	1	0	0	0	0	0	0	0	0	0	0	0	0	0	0	0	0	0	0	0	0	0	7	9	5	4	0	1	1	16.972	14.758	0	1
换	10	2	5	13	5	7	0	1	0	0	0	0	1	0	0	2	1	0	0	0	0	0	0	0	0	0	0	0	0	0	0	0	0	0	0	0	0	0	7	9	5	4	0	2	2	6.531	9.221	0	0
换	10	2	5	13	5	8	0	1	0	0	0	0	1	0	0	2	1	0	0	0	0	0	0	0	0	0	0	0	0	0	0	0	0	0	0	0	0	0	7	9	5	4	0	1	1	27.107	16.812	1	0
换	10	2	5	13	5	9	0	1	0	0	0	0	1	0	0	2	1	0	0	0	0	0	0	0	0	0	0	0	0	0	0	0	0	0	0	0	0	0	7	9	5	4	0	1	1	16.436	15.395	0	0
换	10	2	5	13	5	10	0	0	1	0	0	0	1	0	0	2	1	0	0	0	0	0	0	0	0	0	0	0	0	0	0	0	0	0	0	0	0	0	7	9	5	4	0	1	1	3.311	5.696	0	0
旁	10	2	4	13	5	1	1	0	0	0	0	0	0	1	0	1	0	1	4	6	4	5	1	0	0	0	0	0	0	0	0	0	0	0	0	0	0	0	6	7	4	4	0	1	1	13.88	12.495	0	0
旁	10	2	4	13	5	2	0	1	0	0	0	0	0	1	0	1	0	1	4	6	4	5	1	0	0	0	0	0	0	0	0	0	0	0	0	0	0	0	6	7	4	4	0	1	1	27.107	16.812	1	0
旁	10	2	4	13	5	3	0	1	0	0	0	0	0	1	0	1	0	1	4	6	4	5	1	0	0	0	0	0	0	0	0	0	0	0	0	0	0	0	6	7	4	4	0	1	1	13.88	12.495	0	0
旁	10	2	4	13	5	4	0	1	0	0	0	0	0	1	0	1	0	1	4	6	4	5	1	0	0	0	0	0	0	0	0	0	0	0	0	0	0	0	6	7	4	4	0	1	1	16.436	15.395	0	0
旁	10	2	4	13	5	5	0	1	0	0	0	0	0	1	0	1	0	1	4	6	4	5	1	0	0	0	0	0	0	0	0	0	0	0	0	0	0	0	6	7	4	4	0	1	1	13.88	12.495	0	0
旁	10	2	4	13	5	6	0	0	1	0	0	0	0	1	0	1	0	1	4	6	4	5	1	0	0	0	0	0	0	0	0	0	0	0	0	0	0	0	6	7	4	4	0	2	2	1.555	2.52	1	0
旁	10	2	4	13	5	7	1	0	0	0	1	0	0	1	0	2	1	0	0	0	0	0	0	0	0	0	0	0	0	0	0	0	0	0	0	0	0	0	4	6	4	5	1	1	1	13.88	12.495	0	0
旁	10	2	4	13	5	8	0	1	0	0	0	0	0	1	0	2	1	0	0	0	0	0	0	0	0	0	0	0	0	0	0	0	0	0	0	0	0	0	4	6	4	5	1	1	1	27.107	16.812	1	0
旁	10	2	4	13	5	9	0	1	0	0	0	0	0	1	0	2	1	0	0	0	0	0	0	0	0	0	0	0	0	0	0	0	0	0	0	0	0	0	4	6	4	5	1	3	3	2.391	3.893	0	0
旁	10	2	4	13	5	10	0	0	1	0	0	0	0	1	0	2	1	0	0	0	0	0	0	0	0	0	0	0	0	0	0	0	0	0	0	0	0	0	4	6	4	5	1	1	1	16.436	15.395	0	0
旁	10	2	4	13	5	1	1	0	0	0	0	0	0	1	0	1	0	1	4	6	4	5	1	0	0	0	0	0	0	0	0	0	0	0	0	0	0	0	6	7	4	4	0	1	1	13.88	12.495	0	0
旁	10	2	4	13	5	2	0	1	0	0	0	0	0	1	0	1	0	1	4	6	4	5	1	0	0	0	0	0	0	0	0	0	0	0	0	0	0	0	6	7	4	4	0	1	1	27.107	16.812	1	0
旁	10	2	4	13	5	3	0	1	0	0	0	0	0	1	0	1	0	1	4	6	4	5	1	0	0	0	0	0	0	0	0	0	0	0	0	0	0	0	6	7	4	4	0	1	1	13.88	12.495	0	0
旁	10	2	4	13	5	4	0	1	0	0	0	0	0	1	0	1	0	1	4	6	4	5	1	0	0	0	0	0	0	0	0	0	0	0	0	0	0	0	6	7	4	4	0	1	1	16.436	15.395	0	0
旁	10	2	4	13	5	5	0	1	0	0	0	0	0	1	0	1	0	1	4	6	4	5	1	0	0	0	0	0	0	0	0	0	0	0	0	0	0	0	6	7	4	4	0	1	1	13.88	12.495	0	0
旁	10	2	4	13	5	6	0	0	1	0	0	0	0	1	0	1	0	1	4	6	4	5	1	0	0	0	0	0	0	0	0	0	0	0	0	0	0	0	6	7	4	4	0	2	2	1.555	2.52	1	0
旁	10	2	4	13	5	7	1	0	0	0	1	0	0	1	0	2	1	0	0	0	0	0	0	0	0	0	0	0	0	0	0	0	0	0	0	0	0	0	4	6	4	5	1	1	1	13.88	12.495	0	0
旁	10	2	4	13	5	8	0	1	0	0	0	0	0	1	0	2	1	0	0	0	0	0	0	0	0	0	0	0	0	0	0	0	0	0	0	0	0	0	4	6	4	5	1	1	1	27.107	16.812	1	0
旁	10	2	4	13	5	9	0	1	0	0	0	0	0	1	0	2	1	0	0	0	0	0	0	0	0	0	0	0	0	0	0	0	0	0	0	0	0	0	4	6	4	5	1	3	3	2.391	3.893	0	0
旁	10	2	4	13	5	10	0	0	1	0	0	0	0	1	0	2	1	0	0	0	0	0	0	0	0	0	0	0	0	0	0	0	0	0	0	0	0	0	4	6	4	5	1	1	1	16.436	15.395	0	0
早	6	2	3	7	2	1	1	0	0	0	0	0	0	1	0	1	0	1	2	2	2	2	1	0	0	0	0	0	0	0	0	0	0	0	0	0	0	0	4	5	3	2	1	1	1	16.972	14.758	0	1
早	6	2	3	7	2	2	0	1	0	0	0	0	0	1	0	1	0	1	2	2	2	2	1	0	0	0	0	0	0	0	0	0	0	0	0	0	0	0	4	5	3	2	1	2	2	6.531	9.221	0	0
早	6	2	3	7	2	3	0	1	0	0	0	0	0	1	0	1	0	1	2	2	2	2	1	0	0	0	0	0	0	0	0	0	0	0	0	0	0	0	4	5	3	2	1	1	1	27.107	16.812	1	0
早	6	2	3	7	2	4	0	0	1	0	0	0	0	1	0	1	0	1	2	2	2	2	1	0	0	0	0	0	0	0	0	0	0	0	0	0	0	0	4	5	3	2	1	1	1	27.107	16.812	1	0
早	6	2	3	7	2	5	1	0	0	0	1	0	0	1	0	2	1	0	0	0	0	0	0	0	0	0	0	0	0	0	0	0	0	0	0	0	0	0	2	2	2	2	1	1	1	27.107	16.812	1	0
早	6	2	3	7	2	6	0	0	1	0	0	0	0	1	0	2	1	0	0	0	0	0	0	0	0	0	0	0	0	0	0	0	0	0	0	0	0	0	2	2	2	2	1	1	1	16.972	14.758	0	1
星	9	2	4	10	3	1	1	0	0	0	0	0	0	1	0	1	0	1	5	5	3	3	1	0	0	0	0	0	0	0	0	0	0	0	0	0	0	0	4	5	3	2	1	1	1	16.972	14.758	0	1
星	9	2	4	10	3	2	0	1	0	0	0	0	0	1	0	1	0	1	5	5	3	3	1	0	0	0	0	0	0	0	0	0	0	0	0	0	0	0	4	5	3	2	1	2	2	6.531	9.221	0	0
星	9	2	4	10	3	3	0	1	0	0	0	0	0	1	0	1	0	1	5	5	3	3	1	0	0	0	0	0	0	0	0	0	0	0	0	0	0	0	4	5	3	2	1	1	1	27.107	16.812	1	0
星	9	2	4	10	3	4	0	0	1	0	0	0	0	1	0	1	0	1	5	5	3	3	1	0	0	0	0	0	0	0	0	0	0	0	0	0	0	0	4	5	3	2	1	1	1	27.107	16.812	1	0
星	9	2	4	10	3	5	1	0	0	0	1	0	0	1	0	2	1	0	0	0	0	0	0	0	0	0	0	0	0	0	0	0	0	0	0	0	0	0	5	5	3	3	1	1	1	16.436	15.395	0	0
星	9	2	4	10	3	6	0	1	0	0	0	0	0	1	0	2	1	0	0	0	0	0	0	0	0	0	0	0	0	0	0	0	0	0	0	0	0	0	5	5	3	3	1	1	1	27.107	16.812	1	0
星	9	2	4	10	3	7	0	1	0	0	0	0	0	1	0	2	1	0	0	0	0	0	0	0	0	0	0	0	0	0	0	0	0	0	0	0	0	0	5	5	3	3	1	1	1	27.107	16.812	1	0
星	9	2	4	10	3	8	0	1	0	0	0	0	0	1	0	2	1	0	0	0	0	0	0	0	0	0	0	0	0	0	0	0	0	0	0	0	0	0	5	5	3	3	1	1	1	16.972	14.758	0	1
星	9	2	4	10	3	9	0	0	1	0	0	0	0	1	0	2	1	0	0	0	0	0	0	0	0	0	0	0	0	0	0	0	0	0	0	0	0	0	5	5	3	3	1	1	1	27.107	16.812	1	0
昨	9	2	4	10	3	1	1	0	0	0	0	0	1	0	0	1	0	1	5	5	3	3	1	0	0	0	0	0	0	0	0	0	0	0	0	0	0	0	4	5	3	2	1	1	1	16.972	14.758	0	1
昨	9	2	4	10	3	2	0	1	0	0	0	0	1	0	0	1	0	1	5	5	3	3	1	0	0	0	0	0	0	0	0	0	0	0	0	0	0	0	4	5	3	2	1	2	2	6.531	9.221	0	0
昨	9	2	4	10	3	3	0	1	0	0	0	0	1	0	0	1	0	1	5	5	3	3	1	0	0	0	0	0	0	0	0	0	0	0	0	0	0	0	4	5	3	2	1	1	1	27.107	16.812	1	0
昨	9	2	4	10	3	4	0	0	1	0	0	0	1	0	0	1	0	1	5	5	3	3	1	0	0	0	0	0	0	0	0	0	0	0	0	0	0	0	4	5	3	2	1	1	1	27.107	16.812	1	0
昨	9	2	4	10	3	5	1	0	0	1	0	0	1	0	0	2	1	0	0	0	0	0	0	0	0	0	0	0	0	0	0	0	0	0	0	0	0	0	5	5	3	3	1	1	1	16.436	15.395	0	0
昨	9	2	4	10	3	6	0	1	0	0	0	0	1	0	0	2	1	0	0	0	0	0	0	0	0	0	0	0	0	0	0	0	0	0	0	0	0	0	5	5	3	3	1	1	1	27.107	16.812	1	0
昨	9	2	4	10	3	7	0	1	0	0	0	0	1	0	0	2	1	0	0	0	0	0	0	0	0	0	0	0	0	0	0	0	0	0	0	0	0	0	5	5	3	3	1	1	1	16.972	14.758	0	1
昨	9	2	4	10	3	8	0	1	0	0	0	0	1	0	0	2	1	0	0	0	0	0	0	0	0	0	0	0	0	0	0	0	0	0	0	0	0	0	5	5	3	3	1	1	1	27.107	16.812	1	0
昨	9	2	4	10	3	9	0	0	1	0	0	0	1	0	0	2	1	0	0	0	0	0	0	0	0	0	0	0	0	0	0	0	0	0	0	0	0	0	5	5	3	3	1	1	1	27.107	16.812	1	0
最	12	3	4	14	4	1	1	0	0	0	0	0	0	1	0	1	0	2	6	6	2	2	1	2	3	2	3	1	0	0	0	0	0	0	0	0	0	0	4	5	3	2	1	1	1	16.972	14.758	0	1
最	12	3	4	14	4	2	0	1	0	0	0	0	0	1	0	1	0	2	6	6	2	2	1	2	3	2	3	1	0	0	0	0	0	0	0	0	0	0	4	5	3	2	1	2	2	6.531	9.221	0	0
最	12	3	4	14	4	3	0	1	0	0	0	0	0	1	0	1	0	2	6	6	2	2	1	2	3	2	3	1	0	0	0	0	0	0	0	0	0	0	4	5	3	2	1	1	1	27.107	16.812	1	0
最	12	3	4	14	4	4	0	0	1	0	0	0	0	1	0	1	0	2	6	6	2	2	1	2	3	2	3	1	0	0	0	0	0	0	0	0	0	0	4	5	3	2	1	1	1	27.107	16.812	1	0
最	12	3	4	14	4	5	1	0	0	0	1	0	0	1	0	2	0	1	2	3	2	3	1	0	0	0	0	0	0	0	0	0	0	0	0	0	0	0	6	6	2	2	1	1	1	27.107	16.812	1	0
最	12	3	4	14	4	6	0	1	0	0	0	0	0	1	0	2	0	1	2	3	2	3	1	0	0	0	0	0	0	0	0	0	0	0	0	0	0	0	6	6	2	2	1	1	1	16.972	14.758	0	1
最	12	3	4	14	4	7	0	1	0	0	0	0	0	1	0	2	0	1	2	3	2	3	1	0	0	0	0	0	0	0	0	0	0	0	0	0	0	0	6	6	2	2	1	1	1	16.972	14.758	0	1
最	12	3	4	14	4	8	0	1	0	0	0	0	0	1	0	2	0	1	2	3	2	3	1	0	0	0	0	0	0	0	0	0	0	0	0	0	0	0	6	6	2	2	1	1	1	27.107	16.812	1	0
最	12	3	4	14	4	9	0	1	0	0	0	0	0	1	0	2	0	1	2	3	2	3	1	0	0	0	0	0	0	0	0	0	0	0	0	0	0	0	6	6	2	2	1	1	1	27.107	16.812	1	0
最	12	3	4	14	4	10	0	0	1	0	0	0	0	1	0	2	0	1	2	3	2	3	1	0	0	0	0	0	0	0	0	0	0	0	0	0	0	0	6	6	2	2	1	1	1	2.814	4.69	0	0
最	12	3	4	14	4	11	1	0	0	1	0	0	0	1	0	3	1	0	0	0	0	0	0	0	0	0	0	0	0	0	0	0	0	0	0	0	0	0	2	3	2	3	1	2	2	1.107	1.79	0	0
最	12	3	4	14	4	12	0	0	1	0	0	0	0	1	0	3	1	0	0	0	0	0	0	0	0	0	0	0	0	0	0	0	0	0	0	0	0	0	2	3	2	3	1	1	1	3.311	5.696	0	0
朋	8	2	3	12	4	1	1	0	0	0	0	0	1	0	0	1	0	1	4	6	3	4	1	0	0	0	0	0	0	0	0	0	0	0	0	0	0	0	4	6	3	4	1	1	1	16.436	15.395	0	0
朋	8	2	3	12	4	2	0	1	0	0	0	0	1	0	0	1	0	1	4	6	3	4	1	0	0	0	0	0	0	0	0	0	0	0	0	0	0	0	4	6	3	4	1	3	3	2.391	3.893	0	0
朋	8	2	3	12	4	3	0	1	0	0	0	0	1	0	0	1	0	1	4	6	3	4	1	0	0	0	0	0	0	0	0	0	0	0	0	0	0	0	4	6	3	4	1	1	1	27.107	16.812	1	0
朋	8	2	3	12	4	4	0	0	1	0	0	0	1	0	0	1	0	1	4	6	3	4	1	0	0	0	0	0	0	0	0	0	0	0	0	0	0	0	4	6	3	4	1	1	1	27.107	16.812	1	0
朋	8	2	3	12	4	5	1	0	0	1	0	0	1	0	0	2	1	0	0	0	0	0	0	0	0	0	0	0	0	0	0	0	0	0	0	0	0	0	4	6	3	4	1	1	1	16.436	15.395	0	0
朋	8	2	3	12	4	6	0	1	0	0	0	0	1	0	0	2	1	0	0	0	0	0	0	0	0	0	0	0	0	0	0	0	0	0	0	0	0	0	4	6	3	4	1	3	3	2.391	3.893	0	0
朋	8	2	3	12	4	7	0	1	0	0	0	0	1	0	0	2	1	0	0	0	0	0	0	0	0	0	0	0	0	0	0	0	0	0	0	0	0	0	4	6	3	4	1	1	1	27.107	16.812	1	0
朋	8	2	3	12	4	8	0	0	1	0	0	0	1	0	0	2	1	0	0	0	0	0	0	0	0	0	0	0	0	0	0	0	0	0	0	0	0	0	4	6	3	4	1	1	1	27.107	16.812	1	0
期	12	2	5	14	5	1	1	0	0	0	0	0	1	0	0	1	0	1	4	6	3	4	1	0	0	0	0	0	0	0	0	0	0	0	0	0	0	0	8	8	4	4	1	1	1	27.107	16.812	1	0
期	12	2	5	14	5	2	0	1	0	0	0	0	1	0	0	1	0	1	4	6	3	4	1	0	0	0	0	0	0	0	0	0	0	0	0	0	0	0	8	8	4	4	1	1	1	16.972	14.758	0	1
期	12	2	5	14	5	3	0	1	0	0	0	0	1	0	0	1	0	1	4	6	3	4	1	0	0	0	0	0	0	0	0	0	0	0	0	0	0	0	8	8	4	4	1	1	1	16.972	14.758	0	1
期	12	2	5	14	5	4	0	1	0	0	0	0	1	0	0	1	0	1	4	6	3	4	1	0	0	0	0	0	0	0	0	0	0	0	0	0	0	0	8	8	4	4	1	1	1	27.107	16.812	1	0
期	12	2	5	14	5	5	0	1	0	0	0	0	1	0	0	1	0	1	4	6	3	4	1	0	0	0	0	0	0	0	0	0	0	0	0	0	0	0	8	8	4	4	1	1	1	27.107	16.812	1	0
期	12	2	5	14	5	6	0	1	0	0	0	0	1	0	0	1	0	1	4	6	3	4	1	0	0	0	0	0	0	0	0	0	0	0	0	0	0	0	8	8	4	4	1	1	1	27.107	16.812	1	0
期	12	2	5	14	5	7	0	1	0	0	0	0	1	0	0	1	0	1	4	6	3	4	1	0	0	0	0	0	0	0	0	0	0	0	0	0	0	0	8	8	4	4	1	1	1	16.436	15.395	0	0
期	12	2	5	14	5	8	0	0	1	0	0	0	1	0	0	1	0	1	4	6	3	4	1	0	0	0	0	0	0	0	0	0	0	0	0	0	0	0	8	8	4	4	1	1	1	13.88	12.495	0	0
期	12	2	5	14	5	9	1	0	0	1	0	0	1	0	0	2	1	0	0	0	0	0	0	0	0	0	0	0	0	0	0	0	0	0	0	0	0	0	4	6	3	4	1	1	1	16.436	15.395	0	0
期	12	2	5	14	5	10	0	1	0	0	0	0	1	0	0	2	1	0	0	0	0	0	0	0	0	0	0	0	0	0	0	0	0	0	0	0	0	0	4	6	3	4	1	3	3	2.391	3.893	0	0
期	12	2	5	14	5	11	0	1	0	0	0	0	1	0	0	2	1	0	0	0	0	0	0	0	0	0	0	0	0	0	0	0	0	0	0	0	0	0	4	6	3	4	1	1	1	27.107	16.812	1	0
期	12	2	5	14	5	12	0	0	1	0	0	0	1	0	0	2	1	0	0	0	0	0	0	0	0	0	0	0	0	0	0	0	0	0	0	0	0	0	4	6	3	4	1	1	1	27.107	16.812	1	0
条	7	2	4	9	5	1	1	0	0	0	0	0	0	0	1	1	0	1	4	4	4	4	1	0	0	0	0	0	0	0	0	0	0	0	0	0	0	0	3	4	3	3	0	1	1	16.436	15.395	0	0
条	7	2	4	9	5	2	0	1	0	0	0	0	0	0	1	1	0	1	4	4	4	4	1	0	0	0	0	0	0	0	0	0	0	0	0	0	0	0	3	4	3	3	0	2	2	1.107	1.79	0	0
条	7	2	4	9	5	3	0	0	1	0	0	0	0	0	1	1	0	1	4	4	4	4	1	0	0	0	0	0	0	0	0	0	0	0	0	0	0	0	3	4	3	3	0	1	1	3.311	5.696	0	0
条	7	2	4	9	5	4	1	0	0	0	1	0	0	0	1	2	1	0	0	0	0	0	0	0	0	0	0	0	0	0	0	0	0	0	0	0	0	0	4	4	4	4	1	1	1	27.107	16.812	1	0
条	7	2	4	9	5	5	0	1	0	0	0	0	0	0	1	2	1	0	0	0	0	0	0	0	0	0	0	0	0	0	0	0	0	0	0	0	0	0	4	4	4	4	1	2	2	1.939	3.256	0	1
条	7	2	4	9	5	6	0	1	0	0	0	0	0	0	1	2	1	0	0	0	0	0	0	0	0	0	0	0	0	0	0	0	0	0	0	0	0	0	4	4	4	4	1	1	1	16.436	15.395	0	0
条	7	2	4	9	5	7	0	0	1	0	0	0	0	0	1	2	1	0	0	0	0	0	0	0	0	0	0	0	0	0	0	0	0	0	0	0	0	0	4	4	4	4	1	1	1	13.88	12.495	0	0
条	7	2	4	9	5	1	1	0	0	0	0	0	0	0	1	1	0	1	4	4	4	4	1	0	0	0	0	0	0	0	0	0	0	0	0	0	0	0	3	4	3	3	0	1	1	16.436	15.395	0	0
条	7	2	4	9	5	2	0	1	0	0	0	0	0	0	1	1	0	1	4	4	4	4	1	0	0	0	0	0	0	0	0	0	0	0	0	0	0	0	3	4	3	3	0	2	2	1.107	1.79	0	0
条	7	2	4	9	5	3	0	0	1	0	0	0	0	0	1	1	0	1	4	4	4	4	1	0	0	0	0	0	0	0	0	0	0	0	0	0	0	0	3	4	3	3	0	1	1	3.311	5.696	0	0
条	7	2	4	9	5	4	1	0	0	0	1	0	0	0	1	2	1	0	0	0	0	0	0	0	0	0	0	0	0	0	0	0	0	0	0	0	0	0	4	4	4	4	1	1	1	27.107	16.812	1	0
条	7	2	4	9	5	5	0	1	0	0	0	0	0	0	1	2	1	0	0	0	0	0	0	0	0	0	0	0	0	0	0	0	0	0	0	0	0	0	4	4	4	4	1	2	2	1.939	3.256	0	1
条	7	2	4	9	5	6	0	1	0	0	0	0	0	0	1	2	1	0	0	0	0	0	0	0	0	0	0	0	0	0	0	0	0	0	0	0	0	0	4	4	4	4	1	1	1	16.436	15.395	0	0
条	7	2	4	9	5	7	0	0	1	0	0	0	0	0	1	2	1	0	0	0	0	0	0	0	0	0	0	0	0	0	0	0	0	0	0	0	0	0	4	4	4	4	1	1	1	13.88	12.495	0	0
架	9	3	5	12	5	1	1	0	0	0	0	0	0	1	0	1	0	2	3	4	3	2	1	4	4	4	4	1	0	0	0	0	0	0	0	0	0	0	2	4	2	4	1	3	3	2.391	3.893	0	0
架	9	3	5	12	5	2	0	0	1	0	0	0	0	1	0	1	0	2	3	4	3	2	1	4	4	4	4	1	0	0	0	0	0	0	0	0	0	0	2	4	2	4	1	1	1	16.436	15.395	0	0
架	9	3	5	12	5	3	1	0	0	1	0	0	0	1	0	2	0	1	4	4	4	4	1	0	0	0	0	0	0	0	0	0	0	0	0	0	0	0	3	4	3	2	1	1	1	16.972	14.758	0	1
架	9	3	5	12	5	4	0	1	0	0	0	0	0	1	0	2	0	1	4	4	4	4	1	0	0	0	0	0	0	0	0	0	0	0	0	0	0	0	3	4	3	2	1	2	2	6.531	9.221	0	0
架	9	3	5	12	5	5	0	0	1	0	0	0	0	1	0	2	0	1	4	4	4	4	1	0	0	0	0	0	0	0	0	0	0	0	0	0	0	0	3	4	3	2	1	1	1	27.107	16.812	1	0
架	9	3	5	12	5	6	1	0	0	0	1	0	0	1	0	3	1	0	0	0	0	0	0	0	0	0	0	0	0	0	0	0	0	0	0	0	0	0	4	4	4	4	1	1	1	27.107	16.812	1	0
架	9	3	5	12	5	7	0	1	0	0	0	0	0	1	0	3	1	0	0	0	0	0	0	0	0	0	0	0	0	0	0	0	0	0	0	0	0	0	4	4	4	4	1	1	1	16.972	14.758	0	1
架	9	3	5	12	5	8	0	1	0	0	0	0	0	1	0	3	1	0	0	0	0	0	0	0	0	0	0	0	0	0	0	0	0	0	0	0	0	0	4	4	4	4	1	1	1	16.436	15.395	0	0
架	9	3	5	12	5	9	0	0	1	0	0	0	0	1	0	3	1	0	0	0	0	0	0	0	0	0	0	0	0	0	0	0	0	0	0	0	0	0	4	4	4	4	1	1	1	3.311	5.696	0	0
校	10	3	4	10	4	1	1	0	0	0	0	0	1	0	0	1	0	2	2	2	2	2	0	4	4	2	2	1	0	0	0	0	0	0	0	0	0	0	4	4	4	4	1	1	1	27.107	16.812	1	0
校	10	3	4	10	4	2	0	1	0	0	0	0	1	0	0	1	0	2	2	2	2	2	0	4	4	2	2	1	0	0	0	0	0	0	0	0	0	0	4	4	4	4	1	1	1	16.972	14.758	0	1
校	10	3	4	10	4	3	0	1	0	0	0	0	1	0	0	1	0	2	2	2	2	2	0	4	4	2	2	1	0	0	0	0	0	0	0	0	0	0	4	4	4	4	1	1	1	16.436	15.395	0	0
校	10	3	4	10	4	4	0	0	1	0	0	0	1	0	0	1	0	2	2	2	2	2	0	4	4	2	2	1	0	0	0	0	0	0	0	0	0	0	4	4	4	4	1	1	1	13.88	12.495	0	0
校	10	3	4	10	4	5	1	0	0	1	0	0	1	0	0	2	0	1	4	4	2	2	1	0	0	0	0	0	0	0	0	0	0	0	0	0	0	0	2	2	2	2	0	1	1	13.88	12.495	0	0
校	10	3	4	10	4	6	0	0	1	0	0	0	1	0	0	2	0	1	4	4	2	2	1	0	0	0	0	0	0	0	0	0	0	0	0	0	0	0	2	2	2	2	0	1	1	27.107	16.812	1	0
校	10	3	4	10	4	7	1	0	0	0	1	0	1	0	0	3	1	0	0	0	0	0	0	0	0	0	0	0	0	0	0	0	0	0	0	0	0	0	4	4	2	2	1	1	1	16.436	15.395	0	0
校	10	3	4	10	4	8	0	1	0	0	0	0	1	0	0	3	1	0	0	0	0	0	0	0	0	0	0	0	0	0	0	0	0	0	0	0	0	0	4	4	2	2	1	1	1	13.88	12.495	0	0
校	10	3	4	10	4	9	0	1	0	0	0	0	1	0	0	3	1	0	0	0	0	0	0	0	0	0	0	0	0	0	0	0	0	0	0	0	0	0	4	4	2	2	1	1	1	16.436	15.395	0	0
校	10	3	4	10	4	10	0	0	1	0	0	0	1	0	0	3	1	0	0	0	0	0	0	0	0	0	0	0	0	0	0	0	0	0	0	0	0	0	4	4	2	2	1	1	1	3.311	5.696	0	0
校	10	3	4	10	4	1	1	0	0	0	0	0	1	0	0	1	0	2	2	2	2	2	0	4	4	2	2	1	0	0	0	0	0	0	0	0	0	0	4	4	4	4	1	1	1	27.107	16.812	1	0
校	10	3	4	10	4	2	0	1	0	0	0	0	1	0	0	1	0	2	2	2	2	2	0	4	4	2	2	1	0	0	0	0	0	0	0	0	0	0	4	4	4	4	1	1	1	16.972	14.758	0	1
校	10	3	4	10	4	3	0	1	0	0	0	0	1	0	0	1	0	2	2	2	2	2	0	4	4	2	2	1	0	0	0	0	0	0	0	0	0	0	4	4	4	4	1	1	1	16.436	15.395	0	0
校	10	3	4	10	4	4	0	0	1	0	0	0	1	0	0	1	0	2	2	2	2	2	0	4	4	2	2	1	0	0	0	0	0	0	0	0	0	0	4	4	4	4	1	1	1	13.88	12.495	0	0
校	10	3	4	10	4	5	1	0	0	1	0	0	1	0	0	2	0	1	4	4	2	2	1	0	0	0	0	0	0	0	0	0	0	0	0	0	0	0	2	2	2	2	0	1	1	13.88	12.495	0	0
校	10	3	4	10	4	6	0	0	1	0	0	0	1	0	0	2	0	1	4	4	2	2	1	0	0	0	0	0	0	0	0	0	0	0	0	0	0	0	2	2	2	2	0	1	1	27.107	16.812	1	0
校	10	3	4	10	4	7	1	0	0	0	1	0	1	0	0	3	1	0	0	0	0	0	0	0	0	0	0	0	0	0	0	0	0	0	0	0	0	0	4	4	2	2	1	1	1	16.436	15.395	0	0
校	10	3	4	10	4	8	0	1	0	0	0	0	1	0	0	3	1	0	0	0	0	0	0	0	0	0	0	0	0	0	0	0	0	0	0	0	0	0	4	4	2	2	1	1	1	13.88	12.495	0	0
校	10	3	4	10	4	9	0	1	0	0	0	0	1	0	0	3	1	0	0	0	0	0	0	0	0	0	0	0	0	0	0	0	0	0	0	0	0	0	4	4	2	2	1	1	1	16.436	15.395	0	0
校	10	3	4	10	4	10	0	0	1	0	0	0	1	0	0	3	1	0	0	0	0	0	0	0	0	0	0	0	0	0	0	0	0	0	0	0	0	0	4	4	2	2	1	1	1	3.311	5.696	0	0
楼	13	3	5	14	4	1	1	0	0	0	0	0	1	0	0	1	0	2	6	6	4	4	1	3	4	3	3	1	0	0	0	0	0	0	0	0	0	0	4	4	4	4	1	1	1	27.107	16.812	1	0
楼	13	3	5	14	4	2	0	1	0	0	0	0	1	0	0	1	0	2	6	6	4	4	1	3	4	3	3	1	0	0	0	0	0	0	0	0	0	0	4	4	4	4	1	1	1	16.972	14.758	0	1
楼	13	3	5	14	4	3	0	1	0	0	0	0	1	0	0	1	0	2	6	6	4	4	1	3	4	3	3	1	0	0	0	0	0	0	0	0	0	0	4	4	4	4	1	1	1	16.436	15.395	0	0
楼	13	3	5	14	4	4	0	0	1	0	0	0	1	0	0	1	0	2	6	6	4	4	1	3	4	3	3	1	0	0	0	0	0	0	0	0	0	0	4	4	4	4	1	1	1	13.88	12.495	0	0
楼	13	3	5	14	4	5	1	0	0	1	0	0	1	0	0	2	0	1	3	4	3	3	1	0	0	0	0	0	0	0	0	0	0	0	0	0	0	0	6	6	4	4	1	1	1	13.88	12.495	0	0
楼	13	3	5	14	4	6	0	1	0	0	0	0	1	0	0	2	0	1	3	4	3	3	1	0	0	0	0	0	0	0	0	0	0	0	0	0	0	0	6	6	4	4	1	1	1	16.436	15.395	0	0
楼	13	3	5	14	4	7	0	1	0	0	0	0	1	0	0	2	0	1	3	4	3	3	1	0	0	0	0	0	0	0	0	0	0	0	0	0	0	0	6	6	4	4	1	1	1	27.107	16.812	1	0
楼	13	3	5	14	4	8	0	1	0	0	0	0	1	0	0	2	0	1	3	4	3	3	1	0	0	0	0	0	0	0	0	0	0	0	0	0	0	0	6	6	4	4	1	1	1	16.972	14.758	0	1
楼	13	3	5	14	4	9	0	1	0	0	0	0	1	0	0	2	0	1	3	4	3	3	1	0	0	0	0	0	0	0	0	0	0	0	0	0	0	0	6	6	4	4	1	1	1	16.436	15.395	0	0
楼	13	3	5	14	4	10	0	0	1	0	0	0	1	0	0	2	0	1	3	4	3	3	1	0	0	0	0	0	0	0	0	0	0	0	0	0	0	0	6	6	4	4	1	1	1	3.311	5.696	0	0
楼	13	3	5	14	4	11	1	0	0	0	1	0	1	0	0	3	1	0	0	0	0	0	0	0	0	0	0	0	0	0	0	0	0	0	0	0	0	0	3	4	3	3	1	2	2	0.289	0.478	0	0
楼	13	3	5	14	4	12	0	1	0	0	0	0	1	0	0	3	1	0	0	0	0	0	0	0	0	0	0	0	0	0	0	0	0	0	0	0	0	0	3	4	3	3	1	1	1	16.436	15.395	0	0
楼	13	3	5	14	4	13	0	0	1	0	0	0	1	0	0	3	1	0	0	0	0	0	0	0	0	0	0	0	0	0	0	0	0	0	0	0	0	0	3	4	3	3	1	1	1	27.107	16.812	1	0
欢	6	2	3	8	4	1	1	0	0	0	0	0	1	0	0	1	0	1	4	5	3	4	1	0	0	0	0	0	0	0	0	0	0	0	0	0	0	0	2	3	2	3	1	2	2	1.107	1.79	0	0
欢	6	2	3	8	4	2	0	0	1	0	0	0	1	0	0	1	0	1	4	5	3	4	1	0	0	0	0	0	0	0	0	0	0	0	0	0	0	0	2	3	2	3	1	1	1	13.88	12.495	0	0
欢	6	2	3	8	4	3	1	0	0	1	0	0	1	0	0	2	1	0	0	0	0	0	0	0	0	0	0	0	0	0	0	0	0	0	0	0	0	0	4	5	3	4	1	1	1	16.436	15.395	0	0
欢	6	2	3	8	4	4	0	1	0	0	0	0	1	0	0	2	1	0	0	0	0	0	0	0	0	0	0	0	0	0	0	0	0	0	0	0	0	0	4	5	3	4	1	2	2	1.555	2.52	1	0
欢	6	2	3	8	4	5	0	1	0	0	0	0	1	0	0	2	1	0	0	0	0	0	0	0	0	0	0	0	0	0	0	0	0	0	0	0	0	0	4	5	3	4	1	1	1	16.436	15.395	0	0
欢	6	2	3	8	4	6	0	0	1	0	0	0	1	0	0	2	1	0	0	0	0	0	0	0	0	0	0	0	0	0	0	0	0	0	0	0	0	0	4	5	3	4	1	1	1	3.311	5.696	0	0
欢	6	2	3	8	4	1	1	0	0	0	0	0	1	0	0	1	0	1	4	5	3	4	1	0	0	0	0	0	0	0	0	0	0	0	0	0	0	0	2	3	2	3	1	2	2	1.107	1.79	0	0
欢	6	2	3	8	4	2	0	0	1	0	0	0	1	0	0	1	0	1	4	5	3	4	1	0	0	0	0	0	0	0	0	0	0	0	0	0	0	0	2	3	2	3	1	1	1	13.88	12.495	0	0
欢	6	2	3	8	4	3	1	0	0	1	0	0	1	0	0	2	1	0	0	0	0	0	0	0	0	0	0	0	0	0	0	0	0	0	0	0	0	0	4	5	3	4	1	1	1	16.436	15.395	0	0
欢	6	2	3	8	4	4	0	1	0	0	0	0	1	0	0	2	1	0	0	0	0	0	0	0	0	0	0	0	0	0	0	0	0	0	0	0	0	0	4	5	3	4	1	2	2	1.555	2.52	1	0
欢	6	2	3	8	4	5	0	1	0	0	0	0	1	0	0	2	1	0	0	0	0	0	0	0	0	0	0	0	0	0	0	0	0	0	0	0	0	0	4	5	3	4	1	1	1	16.436	15.395	0	0
欢	6	2	3	8	4	6	0	0	1	0	0	0	1	0	0	2	1	0	0	0	0	0	0	0	0	0	0	0	0	0	0	0	0	0	0	0	0	0	4	5	3	4	1	1	1	3.311	5.696	0	0
每	7	2	4	10	5	1	1	0	0	0	0	0	0	1	0	1	0	1	5	8	3	4	1	0	0	0	0	0	0	0	0	0	0	0	0	0	0	0	2	2	2	2	0	1	1	16.436	15.395	0	0
每	7	2	4	10	5	2	0	0	1	0	0	0	0	1	0	1	0	1	5	8	3	4	1	0	0	0	0	0	0	0	0	0	0	0	0	0	0	0	2	2	2	2	0	1	1	27.107	16.812	1	0
每	7	2	4	10	5	3	1	0	0	0	1	0	0	1	0	2	1	0	0	0	0	0	0	0	0	0	0	0	0	0	0	0	0	0	0	0	0	0	5	8	3	4	1	2	2	0.568	0.932	0	0
每	7	2	4	10	5	4	0	1	0	0	0	0	0	1	0	2	1	0	0	0	0	0	0	0	0	0	0	0	0	0	0	0	0	0	0	0	0	0	5	8	3	4	1	3	3	2.391	3.893	0	0
每	7	2	4	10	5	5	0	1	0	0	0	0	0	1	0	2	1	0	0	0	0	0	0	0	0	0	0	0	0	0	0	0	0	0	0	0	0	0	5	8	3	4	1	1	1	13.88	12.495	0	0
每	7	2	4	10	5	6	0	1	0	0	0	0	0	1	0	2	1	0	0	0	0	0	0	0	0	0	0	0	0	0	0	0	0	0	0	0	0	0	5	8	3	4	1	1	1	27.107	16.812	1	0
每	7	2	4	10	5	7	0	0	1	0	0	0	0	1	0	2	1	0	0	0	0	0	0	0	0	0	0	0	0	0	0	0	0	0	0	0	0	0	5	8	3	4	1	1	1	13.88	12.495	0	0
汉	5	2	3	6	3	1	1	0	0	0	0	0	1	0	0	1	0	1	2	3	2	3	1	0	0	0	0	0	0	0	0	0	0	0	0	0	0	0	3	3	2	2	0	1	1	13.88	12.495	0	0
汉	5	2	3	6	3	2	0	1	0	0	0	0	1	0	0	1	0	1	2	3	2	3	1	0	0	0	0	0	0	0	0	0	0	0	0	0	0	0	3	3	2	2	0	1	1	13.88	12.495	0	0
汉	5	2	3	6	3	3	0	0	1	0	0	0	1	0	0	1	0	1	2	3	2	3	1	0	0	0	0	0	0	0	0	0	0	0	0	0	0	0	3	3	2	2	0	1	1	2.814	4.69	0	0
汉	5	2	3	6	3	4	1	0	0	1	0	0	1	0	0	2	1	0	0	0	0	0	0	0	0	0	0	0	0	0	0	0	0	0	0	0	0	0	2	3	2	3	1	2	2	1.107	1.79	0	0
汉	5	2	3	6	3	5	0	0	1	0	0	0	1	0	0	2	1	0	0	0	0	0	0	0	0	0	0	0	0	0	0	0	0	0	0	0	0	0	2	3	2	3	1	1	1	3.311	5.696	0	0
汉	5	2	3	6	3	1	1	0	0	0	0	0	1	0	0	1	0	1	2	3	2	3	1	0	0	0	0	0	0	0	0	0	0	0	0	0	0	0	3	3	2	2	0	1	1	13.88	12.495	0	0
汉	5	2	3	6	3	2	0	1	0	0	0	0	1	0	0	1	0	1	2	3	2	3	1	0	0	0	0	0	0	0	0	0	0	0	0	0	0	0	3	3	2	2	0	1	1	13.88	12.495	0	0
汉	5	2	3	6	3	3	0	0	1	0	0	0	1	0	0	1	0	1	2	3	2	3	1	0	0	0	0	0	0	0	0	0	0	0	0	0	0	0	3	3	2	2	0	1	1	2.814	4.69	0	0
汉	5	2	3	6	3	4	1	0	0	1	0	0	1	0	0	2	1	0	0	0	0	0	0	0	0	0	0	0	0	0	0	0	0	0	0	0	0	0	2	3	2	3	1	2	2	1.107	1.79	0	0
汉	5	2	3	6	3	5	0	0	1	0	0	0	1	0	0	2	1	0	0	0	0	0	0	0	0	0	0	0	0	0	0	0	0	0	0	0	0	0	2	3	2	3	1	1	1	3.311	5.696	0	0
汽	7	2	4	9	4	1	1	0	0	0	0	0	1	0	0	1	0	1	4	6	3	4	1	0	0	0	0	0	0	0	0	0	0	0	0	0	0	0	3	3	2	2	0	1	1	13.88	12.495	0	0
汽	7	2	4	9	4	2	0	1	0	0	0	0	1	0	0	1	0	1	4	6	3	4	1	0	0	0	0	0	0	0	0	0	0	0	0	0	0	0	3	3	2	2	0	1	1	13.88	12.495	0	0
汽	7	2	4	9	4	3	0	0	1	0	0	0	1	0	0	1	0	1	4	6	3	4	1	0	0	0	0	0	0	0	0	0	0	0	0	0	0	0	3	3	2	2	0	1	1	2.814	4.69	0	0
汽	7	2	4	9	4	4	1	0	0	1	0	0	1	0	0	2	1	0	0	0	0	0	0	0	0	0	0	0	0	0	0	0	0	0	0	0	0	0	4	6	3	4	1	1	1	16.436	15.395	0	0
汽	7	2	4	9	4	5	0	1	0	0	0	0	1	0	0	2	1	0	0	0	0	0	0	0	0	0	0	0	0	0	0	0	0	0	0	0	0	0	4	6	3	4	1	1	1	27.107	16.812	1	0
汽	7	2	4	9	4	6	0	1	0	0	0	0	1	0	0	2	1	0	0	0	0	0	0	0	0	0	0	0	0	0	0	0	0	0	0	0	0	0	4	6	3	4	1	1	1	27.107	16.812	1	0
汽	7	2	4	9	4	7	0	0	1	0	0	0	1	0	0	2	1	0	0	0	0	0	0	0	0	0	0	0	0	0	0	0	0	0	0	0	0	0	4	6	3	4	1	3	3	0.078	0.135	0	0
汽	7	2	4	9	4	1	1	0	0	0	0	0	1	0	0	1	0	1	4	6	3	4	1	0	0	0	0	0	0	0	0	0	0	0	0	0	0	0	3	3	2	2	0	1	1	13.88	12.495	0	0
汽	7	2	4	9	4	2	0	1	0	0	0	0	1	0	0	1	0	1	4	6	3	4	1	0	0	0	0	0	0	0	0	0	0	0	0	0	0	0	3	3	2	2	0	1	1	13.88	12.495	0	0
汽	7	2	4	9	4	3	0	0	1	0	0	0	1	0	0	1	0	1	4	6	3	4	1	0	0	0	0	0	0	0	0	0	0	0	0	0	0	0	3	3	2	2	0	1	1	2.814	4.69	0	0
汽	7	2	4	9	4	4	1	0	0	1	0	0	1	0	0	2	1	0	0	0	0	0	0	0	0	0	0	0	0	0	0	0	0	0	0	0	0	0	4	6	3	4	1	1	1	16.436	15.395	0	0
汽	7	2	4	9	4	5	0	1	0	0	0	0	1	0	0	2	1	0	0	0	0	0	0	0	0	0	0	0	0	0	0	0	0	0	0	0	0	0	4	6	3	4	1	1	1	27.107	16.812	1	0
汽	7	2	4	9	4	6	0	1	0	0	0	0	1	0	0	2	1	0	0	0	0	0	0	0	0	0	0	0	0	0	0	0	0	0	0	0	0	0	4	6	3	4	1	1	1	27.107	16.812	1	0
汽	7	2	4	9	4	7	0	0	1	0	0	0	1	0	0	2	1	0	0	0	0	0	0	0	0	0	0	0	0	0	0	0	0	0	0	0	0	0	4	6	3	4	1	3	3	0.078	0.135	0	0
淡	11	3	3	11	3	1	1	0	0	0	0	0	1	0	0	1	0	2	4	4	2	2	1	4	4	2	2	1	0	0	0	0	0	0	0	0	0	0	3	3	2	2	0	1	1	13.88	12.495	0	0
淡	11	3	3	11	3	2	0	1	0	0	0	0	1	0	0	1	0	2	4	4	2	2	1	4	4	2	2	1	0	0	0	0	0	0	0	0	0	0	3	3	2	2	0	1	1	13.88	12.495	0	0
淡	11	3	3	11	3	3	0	0	1	0	0	0	1	0	0	1	0	2	4	4	2	2	1	4	4	2	2	1	0	0	0	0	0	0	0	0	0	0	3	3	2	2	0	1	1	2.814	4.69	0	0
淡	11	3	3	11	3	4	1	0	0	1	0	0	1	0	0	2	0	1	4	4	2	2	1	0	0	0	0	0	0	0	0	0	0	0	0	0	0	0	4	4	2	2	1	1	1	13.88	12.495	0	0
淡	11	3	3	11	3	5	0	1	0	0	0	0	1	0	0	2	0	1	4	4	2	2	1	0	0	0	0	0	0	0	0	0	0	0	0	0	0	0	4	4	2	2	1	1	1	16.436	15.395	0	0
淡	11	3	3	11	3	6	0	1	0	0	0	0	1	0	0	2	0	1	4	4	2	2	1	0	0	0	0	0	0	0	0	0	0	0	0	0	0	0	4	4	2	2	1	1	1	16.436	15.395	0	0
淡	11	3	3	11	3	7	0	0	1	0	0	0	1	0	0	2	0	1	4	4	2	2	1	0	0	0	0	0	0	0	0	0	0	0	0	0	0	0	4	4	2	2	1	1	1	13.88	12.495	0	0
淡	11	3	3	11	3	8	1	0	0	0	1	0	1	0	0	3	1	0	0	0	0	0	0	0	0	0	0	0	0	0	0	0	0	0	0	0	0	0	4	4	2	2	1	1	1	13.88	12.495	0	0
淡	11	3	3	11	3	9	0	1	0	0	0	0	1	0	0	3	1	0	0	0	0	0	0	0	0	0	0	0	0	0	0	0	0	0	0	0	0	0	4	4	2	2	1	1	1	16.436	15.395	0	0
淡	11	3	3	11	3	10	0	1	0	0	0	0	1	0	0	3	1	0	0	0	0	0	0	0	0	0	0	0	0	0	0	0	0	0	0	0	0	0	4	4	2	2	1	1	1	16.436	15.395	0	0
淡	11	3	3	11	3	11	0	0	1	0	0	0	1	0	0	3	1	0	0	0	0	0	0	0	0	0	0	0	0	0	0	0	0	0	0	0	0	0	4	4	2	2	1	1	1	3.311	5.696	0	0
点	9	3	4	10	3	1	1	0	0	0	0	0	0	1	0	1	0	2	3	4	3	2	1	4	4	1	1	0	0	0	0	0	0	0	0	0	0	0	2	2	2	2	0	1	1	16.972	14.758	0	1
点	9	3	4	10	3	2	0	0	1	0	0	0	0	1	0	1	0	2	3	4	3	2	1	4	4	1	1	0	0	0	0	0	0	0	0	0	0	0	2	2	2	2	0	1	1	27.107	16.812	1	0
点	9	3	4	10	3	3	1	0	0	0	1	0	0	1	0	2	0	1	4	4	1	1	0	0	0	0	0	0	0	0	0	0	0	0	0	0	0	0	3	4	3	2	1	1	1	16.972	14.758	0	1
点	9	3	4	10	3	4	0	1	0	0	0	0	0	1	0	2	0	1	4	4	1	1	0	0	0	0	0	0	0	0	0	0	0	0	0	0	0	0	3	4	3	2	1	2	2	6.531	9.221	0	0
点	9	3	4	10	3	5	0	0	1	0	0	0	0	1	0	2	0	1	4	4	1	1	0	0	0	0	0	0	0	0	0	0	0	0	0	0	0	0	3	4	3	2	1	1	1	27.107	16.812	1	0
点	9	3	4	10	3	6	1	0	0	0	1	0	0	1	0	3	1	0	0	0	0	0	0	0	0	0	0	0	0	0	0	0	0	0	0	0	0	0	4	4	1	1	0	1	1	13.88	12.495	0	0
点	9	3	4	10	3	7	0	1	0	0	0	0	0	1	0	3	1	0	0	0	0	0	0	0	0	0	0	0	0	0	0	0	0	0	0	0	0	0	4	4	1	1	0	1	1	13.88	12.495	0	0
点	9	3	4	10	3	8	0	1	0	0	0	0	0	1	0	3	1	0	0	0	0	0	0	0	0	0	0	0	0	0	0	0	0	0	0	0	0	0	4	4	1	1	0	1	1	13.88	12.495	0	0
点	9	3	4	10	3	9	0	0	1	0	0	0	0	1	0	3	1	0	0	0	0	0	0	0	0	0	0	0	0	0	0	0	0	0	0	0	0	0	4	4	1	1	0	1	1	13.88	12.495	0	0
然	12	3	4	13	3	1	1	0	0	0	0	0	0	1	0	1	0	2	4	4	3	3	1	4	4	1	1	0	0	0	0	0	0	0	0	0	0	0	4	5	3	3	0	1	1	16.436	15.395	0	0
然	12	3	4	13	3	2	0	1	0	0	0	0	0	1	0	1	0	2	4	4	3	3	1	4	4	1	1	0	0	0	0	0	0	0	0	0	0	0	4	5	3	3	0	2	2	1.107	1.79	0	0
然	12	3	4	13	3	3	0	1	0	0	0	0	0	1	0	1	0	2	4	4	3	3	1	4	4	1	1	0	0	0	0	0	0	0	0	0	0	0	4	5	3	3	0	1	1	13.88	12.495	0	0
然	12	3	4	13	3	4	0	0	1	0	0	0	0	1	0	1	0	2	4	4	3	3	1	4	4	1	1	0	0	0	0	0	0	0	0	0	0	0	4	5	3	3	0	1	1	13.88	12.495	0	0
然	12	3	4	13	3	5	1	0	0	1	0	0	0	1	0	2	0	1	4	4	1	1	0	0	0	0	0	0	0	0	0	0	0	0	0	0	0	0	4	4	3	3	1	1	1	27.107	16.812	1	0
然	12	3	4	13	3	6	0	1	0	0	0	0	0	1	0	2	0	1	4	4	1	1	0	0	0	0	0	0	0	0	0	0	0	0	0	0	0	0	4	4	3	3	1	1	1	16.436	15.395	0	0
然	12	3	4	13	3	7	0	1	0	0	0	0	0	1	0	2	0	1	4	4	1	1	0	0	0	0	0	0	0	0	0	0	0	0	0	0	0	0	4	4	3	3	1	1	1	3.311	5.696	0	0
然	12	3	4	13	3	8	0	0	1	0	0	0	0	1	0	2	0	1	4	4	1	1	0	0	0	0	0	0	0	0	0	0	0	0	0	0	0	0	4	4	3	3	1	1	1	13.88	12.495	0	0
然	12	3	4	13	3	9	1	0	0	0	1	0	0	1	0	3	1	0	0	0	0	0	0	0	0	0	0	0	0	0	0	0	0	0	0	0	0	0	4	4	1	1	0	1	1	13.88	12.495	0	0
然	12	3	4	13	3	10	0	1	0	0	0	0	0	1	0	3	1	0	0	0	0	0	0	0	0	0	0	0	0	0	0	0	0	0	0	0	0	0	4	4	1	1	0	1	1	13.88	12.495	0	0
然	12	3	4	13	3	11	0	1	0	0	0	0	0	1	0	3	1	0	0	0	0	0	0	0	0	0	0	0	0	0	0	0	0	0	0	0	0	0	4	4	1	1	0	1	1	13.88	12.495	0	0
然	12	3	4	13	3	12	0	0	1	0	0	0	0	1	0	3	1	0	0	0	0	0	0	0	0	0	0	0	0	0	0	0	0	0	0	0	0	0	4	4	1	1	0	1	1	13.88	12.495	0	0
玩	8	3	4	10	4	1	1	0	0	0	0	0	1	0	0	1	0	2	1	1	1	1	1	3	5	3	4	1	0	0	0	0	0	0	0	0	0	0	4	4	2	2	0	1	1	27.107	16.812	1	0
玩	8	3	4	10	4	2	0	1	0	0	0	0	1	0	0	1	0	2	1	1	1	1	1	3	5	3	4	1	0	0	0	0	0	0	0	0	0	0	4	4	2	2	0	1	1	27.107	16.812	1	0
玩	8	3	4	10	4	3	0	1	0	0	0	0	1	0	0	1	0	2	1	1	1	1	1	3	5	3	4	1	0	0	0	0	0	0	0	0	0	0	4	4	2	2	0	1	1	16.972	14.758	0	1
玩	8	3	4	10	4	4	0	0	1	0	0	0	1	0	0	1	0	2	1	1	1	1	1	3	5	3	4	1	0	0	0	0	0	0	0	0	0	0	4	4	2	2	0	1	1	2.814	4.69	0	0
玩	8	3	4	10	4	5	1	0	0	1	0	0	1	0	0	2	0	1	3	5	3	4	1	0	0	0	0	0	0	0	0	0	0	0	0	0	0	0	1	1	1	1	1	1	1	27.107	16.812	1	0
玩	8	3	4	10	4	6	1	0	0	0	1	0	1	0	0	3	1	0	0	0	0	0	0	0	0	0	0	0	0	0	0	0	0	0	0	0	0	0	3	5	3	4	1	1	1	27.107	16.812	1	0
玩	8	3	4	10	4	7	0	1	0	0	0	0	1	0	0	3	1	0	0	0	0	0	0	0	0	0	0	0	0	0	0	0	0	0	0	0	0	0	3	5	3	4	1	1	1	16.436	15.395	0	0
玩	8	3	4	10	4	8	0	0	1	0	0	0	1	0	0	3	1	0	0	0	0	0	0	0	0	0	0	0	0	0	0	0	0	0	0	0	0	0	3	5	3	4	1	3	3	1.231	2.078	0	0
玩	8	3	4	10	4	1	1	0	0	0	0	0	1	0	0	1	0	2	1	1	1	1	1	3	5	3	4	1	0	0	0	0	0	0	0	0	0	0	4	4	2	2	0	1	1	27.107	16.812	1	0
玩	8	3	4	10	4	2	0	1	0	0	0	0	1	0	0	1	0	2	1	1	1	1	1	3	5	3	4	1	0	0	0	0	0	0	0	0	0	0	4	4	2	2	0	1	1	27.107	16.812	1	0
玩	8	3	4	10	4	3	0	1	0	0	0	0	1	0	0	1	0	2	1	1	1	1	1	3	5	3	4	1	0	0	0	0	0	0	0	0	0	0	4	4	2	2	0	1	1	16.972	14.758	0	1
玩	8	3	4	10	4	4	0	0	1	0	0	0	1	0	0	1	0	2	1	1	1	1	1	3	5	3	4	1	0	0	0	0	0	0	0	0	0	0	4	4	2	2	0	1	1	2.814	4.69	0	0
玩	8	3	4	10	4	5	1	0	0	1	0	0	1	0	0	2	0	1	3	5	3	4	1	0	0	0	0	0	0	0	0	0	0	0	0	0	0	0	1	1	1	1	1	1	1	27.107	16.812	1	0
玩	8	3	4	10	4	6	1	0	0	0	1	0	1	0	0	3	1	0	0	0	0	0	0	0	0	0	0	0	0	0	0	0	0	0	0	0	0	0	3	5	3	4	1	1	1	27.107	16.812	1	0
玩	8	3	4	10	4	7	0	1	0	0	0	0	1	0	0	3	1	0	0	0	0	0	0	0	0	0	0	0	0	0	0	0	0	0	0	0	0	0	3	5	3	4	1	1	1	16.436	15.395	0	0
玩	8	3	4	10	4	8	0	0	1	0	0	0	1	0	0	3	1	0	0	0	0	0	0	0	0	0	0	0	0	0	0	0	0	0	0	0	0	0	3	5	3	4	1	3	3	1.231	2.078	0	0
现	8	2	4	11	4	1	1	0	0	0	0	0	1	0	0	1	0	1	4	7	3	4	1	0	0	0	0	0	0	0	0	0	0	0	0	0	0	0	4	4	2	2	0	1	1	27.107	16.812	1	0
现	8	2	4	11	4	2	0	1	0	0	0	0	1	0	0	1	0	1	4	7	3	4	1	0	0	0	0	0	0	0	0	0	0	0	0	0	0	0	4	4	2	2	0	1	1	27.107	16.812	1	0
现	8	2	4	11	4	3	0	1	0	0	0	0	1	0	0	1	0	1	4	7	3	4	1	0	0	0	0	0	0	0	0	0	0	0	0	0	0	0	4	4	2	2	0	1	1	16.972	14.758	0	1
现	8	2	4	11	4	4	0	0	1	0	0	0	1	0	0	1	0	1	4	7	3	4	1	0	0	0	0	0	0	0	0	0	0	0	0	0	0	0	4	4	2	2	0	1	1	2.814	4.69	0	0
现	8	2	4	11	4	5	1	0	0	1	0	0	1	0	0	2	1	0	0	0	0	0	0	0	0	0	0	0	0	0	0	0	0	0	0	0	0	0	4	7	3	4	1	1	1	16.972	14.758	0	1
现	8	2	4	11	4	6	0	1	0	0	0	0	1	0	0	2	1	0	0	0	0	0	0	0	0	0	0	0	0	0	0	0	0	0	0	0	0	0	4	7	3	4	1	2	2	6.531	9.221	0	0
现	8	2	4	11	4	7	0	1	0	0	0	0	1	0	0	2	1	0	0	0	0	0	0	0	0	0	0	0	0	0	0	0	0	0	0	0	0	0	4	7	3	4	1	1	1	16.436	15.395	0	0
现	8	2	4	11	4	8	0	0	1	0	0	0	1	0	0	2	1	0	0	0	0	0	0	0	0	0	0	0	0	0	0	0	0	0	0	0	0	0	4	7	3	4	1	3	3	1.231	2.078	0	0
班	10	3	4	10	4	1	1	0	0	0	0	0	1	0	0	1	0	2	2	2	2	2	0	4	4	2	2	1	0	0	0	0	0	0	0	0	0	0	4	4	2	2	0	1	1	27.107	16.812	1	0
班	10	3	4	10	4	2	0	1	0	0	0	0	1	0	0	1	0	2	2	2	2	2	0	4	4	2	2	1	0	0	0	0	0	0	0	0	0	0	4	4	2	2	0	1	1	27.107	16.812	1	0
班	10	3	4	10	4	3	0	1	0	0	0	0	1	0	0	1	0	2	2	2	2	2	0	4	4	2	2	1	0	0	0	0	0	0	0	0	0	0	4	4	2	2	0	1	1	16.972	14.758	0	1
班	10	3	4	10	4	4	0	0	1	0	0	0	1	0	0	1	0	2	2	2	2	2	0	4	4	2	2	1	0	0	0	0	0	0	0	0	0	0	4	4	2	2	0	1	1	2.814	4.69	0	0
班	10	3	4	10	4	5	1	0	0	1	0	0	1	0	0	2	0	1	4	4	2	2	1	0	0	0	0	0	0	0	0	0	0	0	0	0	0	0	2	2	2	2	0	1	1	13.88	12.495	0	0
班	10	3	4	10	4	6	0	0	1	0	0	0	1	0	0	2	0	1	4	4	2	2	1	0	0	0	0	0	0	0	0	0	0	0	0	0	0	0	2	2	2	2	0	1	1	16.436	15.395	0	0
班	10	3	4	10	4	7	1	0	0	1	0	0	1	0	0	3	1	0	0	0	0	0	0	0	0	0	0	0	0	0	0	0	0	0	0	0	0	0	4	4	2	2	1	1	1	27.107	16.812	1	0
班	10	3	4	10	4	8	0	1	0	0	0	0	1	0	0	3	1	0	0	0	0	0	0	0	0	0	0	0	0	0	0	0	0	0	0	0	0	0	4	4	2	2	1	1	1	27.107	16.812	1	0
班	10	3	4	10	4	9	0	1	0	0	0	0	1	0	0	3	1	0	0	0	0	0	0	0	0	0	0	0	0	0	0	0	0	0	0	0	0	0	4	4	2	2	1	1	1	16.972	14.758	0	1
班	10	3	4	10	4	10	0	0	1	0	0	0	1	0	0	3	1	0	0	0	0	0	0	0	0	0	0	0	0	0	0	0	0	0	0	0	0	0	4	4	2	2	1	1	1	27.107	16.812	1	0
男	7	2	4	10	4	1	1	0	0	0	0	0	0	1	0	1	0	1	2	4	2	4	1	0	0	0	0	0	0	0	0	0	0	0	0	0	0	0	5	6	3	2	1	1	1	16.972	14.758	0	1
男	7	2	4	10	4	2	0	1	0	0	0	0	0	1	0	1	0	1	2	4	2	4	1	0	0	0	0	0	0	0	0	0	0	0	0	0	0	0	5	6	3	2	1	2	2	6.531	9.221	0	0
男	7	2	4	10	4	3	0	1	0	0	0	0	0	1	0	1	0	1	2	4	2	4	1	0	0	0	0	0	0	0	0	0	0	0	0	0	0	0	5	6	3	2	1	1	1	27.107	16.812	1	0
男	7	2	4	10	4	4	0	1	0	0	0	0	0	1	0	1	0	1	2	4	2	4	1	0	0	0	0	0	0	0	0	0	0	0	0	0	0	0	5	6	3	2	1	1	1	16.972	14.758	0	1
男	7	2	4	10	4	5	0	0	1	0	0	0	0	1	0	1	0	1	2	4	2	4	1	0	0	0	0	0	0	0	0	0	0	0	0	0	0	0	5	6	3	2	1	1	1	27.107	16.812	1	0
男	7	2	4	10	4	6	1	0	0	0	1	0	0	1	0	2	1	0	0	0	0	0	0	0	0	0	0	0	0	0	0	0	0	0	0	0	0	0	2	4	2	4	1	3	3	2.391	3.893	0	0
男	7	2	4	10	4	7	0	0	1	0	0	0	0	1	0	2	1	0	0	0	0	0	0	0	0	0	0	0	0	0	0	0	0	0	0	0	0	0	2	4	2	4	1	1	1	16.436	15.395	0	0
男	7	2	4	10	4	1	1	0	0	0	0	0	0	1	0	1	0	1	2	4	2	4	1	0	0	0	0	0	0	0	0	0	0	0	0	0	0	0	5	6	3	2	1	1	1	16.972	14.758	0	1
男	7	2	4	10	4	2	0	1	0	0	0	0	0	1	0	1	0	1	2	4	2	4	1	0	0	0	0	0	0	0	0	0	0	0	0	0	0	0	5	6	3	2	1	2	2	6.531	9.221	0	0
男	7	2	4	10	4	3	0	1	0	0	0	0	0	1	0	1	0	1	2	4	2	4	1	0	0	0	0	0	0	0	0	0	0	0	0	0	0	0	5	6	3	2	1	1	1	27.107	16.812	1	0
男	7	2	4	10	4	4	0	1	0	0	0	0	0	1	0	1	0	1	2	4	2	4	1	0	0	0	0	0	0	0	0	0	0	0	0	0	0	0	5	6	3	2	1	1	1	16.972	14.758	0	1
男	7	2	4	10	4	5	0	0	1	0	0	0	0	1	0	1	0	1	2	4	2	4	1	0	0	0	0	0	0	0	0	0	0	0	0	0	0	0	5	6	3	2	1	1	1	27.107	16.812	1	0
男	7	2	4	10	4	6	1	0	0	0	1	0	0	1	0	2	1	0	0	0	0	0	0	0	0	0	0	0	0	0	0	0	0	0	0	0	0	0	2	4	2	4	1	3	3	2.391	3.893	0	0
男	7	2	4	10	4	7	0	0	1	0	0	0	0	1	0	2	1	0	0	0	0	0	0	0	0	0	0	0	0	0	0	0	0	0	0	0	0	0	2	4	2	4	1	1	1	16.436	15.395	0	0
的	8	2	5	11	5	1	1	0	0	0	0	0	1	0	0	1	0	1	3	5	3	5	1	0	0	0	0	0	0	0	0	0	0	0	0	0	0	0	5	6	4	3	1	1	1	16.436	15.395	0	0
的	8	2	5	11	5	2	0	1	0	0	0	0	1	0	0	1	0	1	3	5	3	5	1	0	0	0	0	0	0	0	0	0	0	0	0	0	0	0	5	6	4	3	1	1	1	16.972	14.758	0	1
的	8	2	5	11	5	3	0	1	0	0	0	0	1	0	0	1	0	1	3	5	3	5	1	0	0	0	0	0	0	0	0	0	0	0	0	0	0	0	5	6	4	3	1	2	2	6.531	9.221	0	0
的	8	2	5	11	5	4	0	1	0	0	0	0	1	0	0	1	0	1	3	5	3	5	1	0	0	0	0	0	0	0	0	0	0	0	0	0	0	0	5	6	4	3	1	1	1	27.107	16.812	1	0
的	8	2	5	11	5	5	0	0	1	0	0	0	1	0	0	1	0	1	3	5	3	5	1	0	0	0	0	0	0	0	0	0	0	0	0	0	0	0	5	6	4	3	1	1	1	27.107	16.812	1	0
的	8	2	5	11	5	6	1	0	0	1	0	0	1	0	0	2	1	0	0	0	0	0	0	0	0	0	0	0	0	0	0	0	0	0	0	0	0	0	3	5	3	5	1	1	1	16.436	15.395	0	0
的	8	2	5	11	5	7	0	1	0	0	0	0	1	0	0	2	1	0	0	0	0	0	0	0	0	0	0	0	0	0	0	0	0	0	0	0	0	0	3	5	3	5	1	3	3	2.391	3.893	0	0
的	8	2	5	11	5	8	0	0	1	0	0	0	1	0	0	2	1	0	0	0	0	0	0	0	0	0	0	0	0	0	0	0	0	0	0	0	0	0	3	5	3	5	1	1	1	13.88	12.495	0	0
码	8	2	4	13	4	1	1	0	0	0	0	0	1	0	0	1	0	1	3	7	2	3	1	0	0	0	0	0	0	0	0	0	0	0	0	0	0	0	5	6	4	3	1	1	1	27.107	16.812	1	0
码	8	2	4	13	4	2	0	1	0	0	0	0	1	0	0	1	0	1	3	7	2	3	1	0	0	0	0	0	0	0	0	0	0	0	0	0	0	0	5	6	4	3	1	1	1	16.436	15.395	0	0
码	8	2	4	13	4	3	0	1	0	0	0	0	1	0	0	1	0	1	3	7	2	3	1	0	0	0	0	0	0	0	0	0	0	0	0	0	0	0	5	6	4	3	1	1	1	16.972	14.758	0	1
码	8	2	4	13	4	4	0	1	0	0	0	0	1	0	0	1	0	1	3	7	2	3	1	0	0	0	0	0	0	0	0	0	0	0	0	0	0	0	5	6	4	3	1	2	2	6.531	9.221	0	0
码	8	2	4	13	4	5	0	0	1	0	0	0	1	0	0	1	0	1	3	7	2	3	1	0	0	0	0	0	0	0	0	0	0	0	0	0	0	0	5	6	4	3	1	1	1	27.107	16.812	1	0
码	8	2	4	13	4	6	1	0	0	1	0	0	1	0	0	2	1	0	0	0	0	0	0	0	0	0	0	0	0	0	0	0	0	0	0	0	0	0	3	7	2	3	1	2	2	6.531	9.221	0	0
码	8	2	4	13	4	7	0	1	0	0	0	0	1	0	0	2	1	0	0	0	0	0	0	0	0	0	0	0	0	0	0	0	0	0	0	0	0	0	3	7	2	3	1	4	3	0.314	0.533	0	0
码	8	2	4	13	4	8	0	0	1	0	0	0	1	0	0	2	1	0	0	0	0	0	0	0	0	0	0	0	0	0	0	0	0	0	0	0	0	0	3	7	2	3	1	1	1	27.107	16.812	1	0
租	10	2	5	11	4	1	1	0	0	0	0	0	1	0	0	1	0	1	5	6	3	2	1	0	0	0	0	0	0	0	0	0	0	0	0	0	0	0	5	5	4	4	1	1	1	16.436	15.395	0	0
租	10	2	5	11	4	2	0	1	0	0	0	0	1	0	0	1	0	1	5	6	3	2	1	0	0	0	0	0	0	0	0	0	0	0	0	0	0	0	5	5	4	4	1	1	1	27.107	16.812	1	0
租	10	2	5	11	4	3	0	1	0	0	0	0	1	0	0	1	0	1	5	6	3	2	1	0	0	0	0	0	0	0	0	0	0	0	0	0	0	0	5	5	4	4	1	1	1	16.972	14.758	0	1
租	10	2	5	11	4	4	0	1	0	0	0	0	1	0	0	1	0	1	5	6	3	2	1	0	0	0	0	0	0	0	0	0	0	0	0	0	0	0	5	5	4	4	1	1	1	16.436	15.395	0	0
租	10	2	5	11	4	5	0	0	1	0	0	0	1	0	0	1	0	1	5	6	3	2	1	0	0	0	0	0	0	0	0	0	0	0	0	0	0	0	5	5	4	4	1	1	1	13.88	12.495	0	0
租	10	2	5	11	4	6	1	0	0	1	0	0	1	0	0	2	1	0	0	0	0	0	0	0	0	0	0	0	0	0	0	0	0	0	0	0	0	0	5	6	3	2	1	1	1	16.972	14.758	0	1
租	10	2	5	11	4	7	0	1	0	0	0	0	1	0	0	2	1	0	0	0	0	0	0	0	0	0	0	0	0	0	0	0	0	0	0	0	0	0	5	6	3	2	1	2	2	6.531	9.221	0	0
租	10	2	5	11	4	8	0	1	0	0	0	0	1	0	0	2	1	0	0	0	0	0	0	0	0	0	0	0	0	0	0	0	0	0	0	0	0	0	5	6	3	2	1	1	1	27.107	16.812	1	0
租	10	2	5	11	4	9	0	1	0	0	0	0	1	0	0	2	1	0	0	0	0	0	0	0	0	0	0	0	0	0	0	0	0	0	0	0	0	0	5	6	3	2	1	1	1	27.107	16.812	1	0
租	10	2	5	11	4	10	0	0	1	0	0	0	1	0	0	2	1	0	0	0	0	0	0	0	0	0	0	0	0	0	0	0	0	0	0	0	0	0	5	6	3	2	1	1	1	27.107	16.812	1	0
空	8	2	5	9	5	1	1	0	0	0	0	0	0	1	0	1	0	1	3	3	2	2	1	0	0	0	0	0	0	0	0	0	0	0	0	0	0	0	5	6	3	4	1	1	1	13.88	12.495	0	0
空	8	2	5	9	5	2	0	1	0	0	0	0	0	1	0	1	0	1	3	3	2	2	1	0	0	0	0	0	0	0	0	0	0	0	0	0	0	0	5	6	3	4	1	1	1	13.88	12.495	0	0
空	8	2	5	9	5	3	0	1	0	0	0	0	0	1	0	1	0	1	3	3	2	2	1	0	0	0	0	0	0	0	0	0	0	0	0	0	0	0	5	6	3	4	1	2	2	1.555	2.52	1	0
空	8	2	5	9	5	4	0	1	0	0	0	0	0	1	0	1	0	1	3	3	2	2	1	0	0	0	0	0	0	0	0	0	0	0	0	0	0	0	5	6	3	4	1	1	1	16.436	15.395	0	0
空	8	2	5	9	5	5	0	0	1	0	0	0	0	1	0	1	0	1	3	3	2	2	1	0	0	0	0	0	0	0	0	0	0	0	0	0	0	0	5	6	3	4	1	1	1	13.88	12.495	0	0
空	8	2	5	9	5	6	1	0	0	1	0	0	0	1	0	2	1	0	0	0	0	0	0	0	0	0	0	0	0	0	0	0	0	0	0	0	0	0	3	3	2	2	1	1	1	27.107	16.812	1	0
空	8	2	5	9	5	7	0	1	0	0	0	0	0	1	0	2	1	0	0	0	0	0	0	0	0	0	0	0	0	0	0	0	0	0	0	0	0	0	3	3	2	2	1	1	1	16.972	14.758	0	1
空	8	2	5	9	5	8	0	0	1	0	0	0	0	1	0	2	1	0	0	0	0	0	0	0	0	0	0	0	0	0	0	0	0	0	0	0	0	0	3	3	2	2	1	1	1	27.107	16.812	1	0
糕	16	3	4	16	4	1	1	0	0	0	0	0	1	0	0	1	0	2	6	6	4	4	0	4	4	1	1	0	0	0	0	0	0	0	0	0	0	0	6	6	4	4	1	1	1	13.88	12.495	0	0
糕	16	3	4	16	4	2	0	1	0	0	0	0	1	0	0	1	0	2	6	6	4	4	0	4	4	1	1	0	0	0	0	0	0	0	0	0	0	0	6	6	4	4	1	1	1	16.436	15.395	0	0
糕	16	3	4	16	4	3	0	1	0	0	0	0	1	0	0	1	0	2	6	6	4	4	0	4	4	1	1	0	0	0	0	0	0	0	0	0	0	0	6	6	4	4	1	1	1	27.107	16.812	1	0
糕	16	3	4	16	4	4	0	1	0	0	0	0	1	0	0	1	0	2	6	6	4	4	0	4	4	1	1	0	0	0	0	0	0	0	0	0	0	0	6	6	4	4	1	1	1	16.972	14.758	0	1
糕	16	3	4	16	4	5	0	1	0	0	0	0	1	0	0	1	0	2	6	6	4	4	0	4	4	1	1	0	0	0	0	0	0	0	0	0	0	0	6	6	4	4	1	1	1	16.436	15.395	0	0
糕	16	3	4	16	4	6	0	0	1	0	0	0	1	0	0	1	0	2	6	6	4	4	0	4	4	1	1	0	0	0	0	0	0	0	0	0	0	0	6	6	4	4	1	1	1	13.88	12.495	0	0
糕	16	3	4	16	4	7	1	0	0	1	0	0	1	0	0	2	0	1	4	4	1	1	0	0	0	0	0	0	0	0	0	0	0	0	0	0	0	0	6	6	4	4	0	1	1	13.88	12.495	0	0
糕	16	3	4	16	4	8	0	1	0	0	0	0	1	0	0	2	0	1	4	4	1	1	0	0	0	0	0	0	0	0	0	0	0	0	0	0	0	0	6	6	4	4	0	1	1	16.436	15.395	0	0
糕	16	3	4	16	4	9	0	1	0	0	0	0	1	0	0	2	0	1	4	4	1	1	0	0	0	0	0	0	0	0	0	0	0	0	0	0	0	0	6	6	4	4	0	1	1	27.107	16.812	1	0
糕	16	3	4	16	4	10	0	1	0	0	0	0	1	0	0	2	0	1	4	4	1	1	0	0	0	0	0	0	0	0	0	0	0	0	0	0	0	0	6	6	4	4	0	1	1	27.107	16.812	1	0
糕	16	3	4	16	4	11	0	1	0	0	0	0	1	0	0	2	0	1	4	4	1	1	0	0	0	0	0	0	0	0	0	0	0	0	0	0	0	0	6	6	4	4	0	1	1	16.972	14.758	0	1
糕	16	3	4	16	4	12	0	0	1	0	0	0	1	0	0	2	0	1	4	4	1	1	0	0	0	0	0	0	0	0	0	0	0	0	0	0	0	0	6	6	4	4	0	1	1	27.107	16.812	1	0
糕	16	3	4	16	4	13	1	0	0	0	1	0	1	0	0	3	1	0	0	0	0	0	0	0	0	0	0	0	0	0	0	0	0	0	0	0	0	0	4	4	1	1	0	1	1	13.88	12.495	0	0
糕	16	3	4	16	4	14	0	1	0	0	0	0	1	0	0	3	1	0	0	0	0	0	0	0	0	0	0	0	0	0	0	0	0	0	0	0	0	0	4	4	1	1	0	1	1	13.88	12.495	0	0
糕	16	3	4	16	4	15	0	1	0	0	0	0	1	0	0	3	1	0	0	0	0	0	0	0	0	0	0	0	0	0	0	0	0	0	0	0	0	0	4	4	1	1	0	1	1	13.88	12.495	0	0
糕	16	3	4	16	4	16	0	0	1	0	0	0	1	0	0	3	1	0	0	0	0	0	0	0	0	0	0	0	0	0	0	0	0	0	0	0	0	0	4	4	1	1	0	1	1	13.88	12.495	0	0
给	9	4	5	12	4	1	1	0	0	0	0	0	1	0	0	1	0	3	2	2	2	2	1	1	1	1	1	1	3	4	3	2	1	0	0	0	0	0	3	5	2	2	0	2	2	1.114	1.226	0	0
给	9	4	5	12	4	2	0	1	0	0	0	0	1	0	0	1	0	3	2	2	2	2	1	1	1	1	1	1	3	4	3	2	1	0	0	0	0	0	3	5	2	2	0	2	2	1.114	1.226	0	0
给	9	4	5	12	4	3	0	0	1	0	0	0	1	0	0	1	0	3	2	2	2	2	1	1	1	1	1	1	3	4	3	2	1	0	0	0	0	0	3	5	2	2	0	1	1	2.814	4.69	0	0
给	9	4	5	12	4	4	1	0	0	1	0	0	1	0	0	2	0	2	1	1	1	1	1	3	4	3	2	1	0	0	0	0	0	0	0	0	0	0	2	2	2	2	1	1	1	16.436	15.395	0	0
给	9	4	5	12	4	5	0	0	1	0	0	0	1	0	0	2	0	2	1	1	1	1	1	3	4	3	2	1	0	0	0	0	0	0	0	0	0	0	2	2	2	2	1	1	1	3.311	5.696	0	0
给	9	4	5	12	4	6	1	0	0	0	1	0	1	0	0	3	0	1	3	4	3	2	1	0	0	0	0	0	0	0	0	0	0	0	0	0	0	0	1	1	1	1	1	1	1	27.107	16.812	1	0
给	9	4	5	12	4	7	1	0	0	0	1	0	1	0	0	4	1	0	0	0	0	0	0	0	0	0	0	0	0	0	0	0	0	0	0	0	0	0	3	4	3	2	1	1	1	16.972	14.758	0	1
给	9	4	5	12	4	8	0	1	0	0	0	0	1	0	0	4	1	0	0	0	0	0	0	0	0	0	0	0	0	0	0	0	0	0	0	0	0	0	3	4	3	2	1	2	2	6.531	9.221	0	0
给	9	4	5	12	4	9	0	0	1	0	0	0	1	0	0	4	1	0	0	0	0	0	0	0	0	0	0	0	0	0	0	0	0	0	0	0	0	0	3	4	3	2	1	1	1	27.107	16.812	1	0
给	9	4	5	12	4	1	1	0	0	0	0	0	1	0	0	1	0	3	2	2	2	2	1	1	1	1	1	1	3	4	3	2	1	0	0	0	0	0	3	5	2	2	0	2	2	1.114	1.226	0	0
给	9	4	5	12	4	2	0	1	0	0	0	0	1	0	0	1	0	3	2	2	2	2	1	1	1	1	1	1	3	4	3	2	1	0	0	0	0	0	3	5	2	2	0	2	2	1.114	1.226	0	0
给	9	4	5	12	4	3	0	0	1	0	0	0	1	0	0	1	0	3	2	2	2	2	1	1	1	1	1	1	3	4	3	2	1	0	0	0	0	0	3	5	2	2	0	1	1	2.814	4.69	0	0
给	9	4	5	12	4	4	1	0	0	1	0	0	1	0	0	2	0	2	1	1	1	1	1	3	4	3	2	1	0	0	0	0	0	0	0	0	0	0	2	2	2	2	1	1	1	16.436	15.395	0	0
给	9	4	5	12	4	5	0	0	1	0	0	0	1	0	0	2	0	2	1	1	1	1	1	3	4	3	2	1	0	0	0	0	0	0	0	0	0	0	2	2	2	2	1	1	1	3.311	5.696	0	0
给	9	4	5	12	4	6	1	0	0	0	1	0	1	0	0	3	0	1	3	4	3	2	1	0	0	0	0	0	0	0	0	0	0	0	0	0	0	0	1	1	1	1	1	1	1	27.107	16.812	1	0
给	9	4	5	12	4	7	1	0	0	0	1	0	1	0	0	4	1	0	0	0	0	0	0	0	0	0	0	0	0	0	0	0	0	0	0	0	0	0	3	4	3	2	1	1	1	16.972	14.758	0	1
给	9	4	5	12	4	8	0	1	0	0	0	0	1	0	0	4	1	0	0	0	0	0	0	0	0	0	0	0	0	0	0	0	0	0	0	0	0	0	3	4	3	2	1	2	2	6.531	9.221	0	0
给	9	4	5	12	4	9	0	0	1	0	0	0	1	0	0	4	1	0	0	0	0	0	0	0	0	0	0	0	0	0	0	0	0	0	0	0	0	0	3	4	3	2	1	1	1	27.107	16.812	1	0
舍	8	2	5	9	4	1	1	0	0	0	0	0	0	0	1	1	0	1	6	7	4	3	1	0	0	0	0	0	0	0	0	0	0	0	0	0	0	0	2	2	2	2	1	1	1	16.436	15.395	0	0
舍	8	2	5	9	4	2	0	0	1	0	0	0	0	0	1	1	0	1	6	7	4	3	1	0	0	0	0	0	0	0	0	0	0	0	0	0	0	0	2	2	2	2	1	1	1	3.311	5.696	0	0
舍	8	2	5	9	4	3	1	0	0	0	1	0	0	0	1	2	1	0	0	0	0	0	0	0	0	0	0	0	0	0	0	0	0	0	0	0	0	0	6	7	4	3	1	1	1	27.107	16.812	1	0
舍	8	2	5	9	4	4	0	1	0	0	0	0	0	0	1	2	1	0	0	0	0	0	0	0	0	0	0	0	0	0	0	0	0	0	0	0	0	0	6	7	4	3	1	1	1	27.107	16.812	1	0
舍	8	2	5	9	4	5	0	1	0	0	0	0	0	0	1	2	1	0	0	0	0	0	0	0	0	0	0	0	0	0	0	0	0	0	0	0	0	0	6	7	4	3	1	1	1	16.972	14.758	0	1
舍	8	2	5	9	4	6	0	1	0	0	0	0	0	0	1	2	1	0	0	0	0	0	0	0	0	0	0	0	0	0	0	0	0	0	0	0	0	0	6	7	4	3	1	1	1	16.972	14.758	0	1
舍	8	2	5	9	4	7	0	1	0	0	0	0	0	0	1	2	1	0	0	0	0	0	0	0	0	0	0	0	0	0	0	0	0	0	0	0	0	0	6	7	4	3	1	2	2	6.531	9.221	0	0
舍	8	2	5	9	4	8	0	0	1	0	0	0	0	0	1	2	1	0	0	0	0	0	0	0	0	0	0	0	0	0	0	0	0	0	0	0	0	0	6	7	4	3	1	1	1	27.107	16.812	1	0
舍	8	2	5	9	4	1	1	0	0	0	0	0	0	0	1	1	0	1	6	7	4	3	1	0	0	0	0	0	0	0	0	0	0	0	0	0	0	0	2	2	2	2	1	1	1	16.436	15.395	0	0
舍	8	2	5	9	4	2	0	0	1	0	0	0	0	0	1	1	0	1	6	7	4	3	1	0	0	0	0	0	0	0	0	0	0	0	0	0	0	0	2	2	2	2	1	1	1	3.311	5.696	0	0
舍	8	2	5	9	4	3	1	0	0	0	1	0	0	0	1	2	1	0	0	0	0	0	0	0	0	0	0	0	0	0	0	0	0	0	0	0	0	0	6	7	4	3	1	1	1	27.107	16.812	1	0
舍	8	2	5	9	4	4	0	1	0	0	0	0	0	0	1	2	1	0	0	0	0	0	0	0	0	0	0	0	0	0	0	0	0	0	0	0	0	0	6	7	4	3	1	1	1	27.107	16.812	1	0
舍	8	2	5	9	4	5	0	1	0	0	0	0	0	0	1	2	1	0	0	0	0	0	0	0	0	0	0	0	0	0	0	0	0	0	0	0	0	0	6	7	4	3	1	1	1	16.972	14.758	0	1
舍	8	2	5	9	4	6	0	1	0	0	0	0	0	0	1	2	1	0	0	0	0	0	0	0	0	0	0	0	0	0	0	0	0	0	0	0	0	0	6	7	4	3	1	1	1	16.972	14.758	0	1
舍	8	2	5	9	4	7	0	1	0	0	0	0	0	0	1	2	1	0	0	0	0	0	0	0	0	0	0	0	0	0	0	0	0	0	0	0	0	0	6	7	4	3	1	2	2	6.531	9.221	0	0
舍	8	2	5	9	4	8	0	0	1	0	0	0	0	0	1	2	1	0	0	0	0	0	0	0	0	0	0	0	0	0	0	0	0	0	0	0	0	0	6	7	4	3	1	1	1	27.107	16.812	1	0
茶	9	3	5	10	5	1	1	0	0	0	0	0	0	1	0	1	0	2	2	2	2	2	1	4	4	4	4	1	0	0	0	0	0	0	0	0	0	0	3	3	2	2	0	1	1	27.107	16.812	1	0
茶	9	3	5	10	5	2	0	1	0	0	0	0	0	1	0	1	0	2	2	2	2	2	1	4	4	4	4	1	0	0	0	0	0	0	0	0	0	0	3	3	2	2	0	1	1	16.972	14.758	0	1
茶	9	3	5	10	5	3	0	0	1	0	0	0	0	1	0	1	0	2	2	2	2	2	1	4	4	4	4	1	0	0	0	0	0	0	0	0	0	0	3	3	2	2	0	1	1	16.972	14.758	0	1
茶	9	3	5	10	5	4	1	0	0	0	1	0	0	1	0	2	0	1	4	4	4	4	1	0	0	0	0	0	0	0	0	0	0	0	0	0	0	0	2	2	2	2	1	1	1	16.436	15.395	0	0
茶	9	3	5	10	5	5	0	0	1	0	0	0	0	1	0	2	0	1	4	4	4	4	1	0	0	0	0	0	0	0	0	0	0	0	0	0	0	0	2	2	2	2	1	1	1	3.311	5.696	0	0
茶	9	3	5	10	5	6	1	0	0	0	1	0	0	1	0	3	1	0	0	0	0	0	0	0	0	0	0	0	0	0	0	0	0	0	0	0	0	0	4	4	4	4	1	1	1	27.107	16.812	1	0
茶	9	3	5	10	5	7	0	1	0	0	0	0	0	1	0	3	1	0	0	0	0	0	0	0	0	0	0	0	0	0	0	0	0	0	0	0	0	0	4	4	4	4	1	2	2	1.939	3.256	0	1
茶	9	3	5	10	5	8	0	1	0	0	0	0	0	1	0	3	1	0	0	0	0	0	0	0	0	0	0	0	0	0	0	0	0	0	0	0	0	0	4	4	4	4	1	1	1	16.436	15.395	0	0
茶	9	3	5	10	5	9	0	0	1	0	0	0	0	1	0	3	1	0	0	0	0	0	0	0	0	0	0	0	0	0	0	0	0	0	0	0	0	0	4	4	4	4	1	1	1	13.88	12.495	0	0
茶	9	3	5	10	5	1	1	0	0	0	0	0	0	1	0	1	0	2	2	2	2	2	1	4	4	4	4	1	0	0	0	0	0	0	0	0	0	0	3	3	2	2	0	1	1	27.107	16.812	1	0
茶	9	3	5	10	5	2	0	1	0	0	0	0	0	1	0	1	0	2	2	2	2	2	1	4	4	4	4	1	0	0	0	0	0	0	0	0	0	0	3	3	2	2	0	1	1	16.972	14.758	0	1
茶	9	3	5	10	5	3	0	0	1	0	0	0	0	1	0	1	0	2	2	2	2	2	1	4	4	4	4	1	0	0	0	0	0	0	0	0	0	0	3	3	2	2	0	1	1	16.972	14.758	0	1
茶	9	3	5	10	5	4	1	0	0	0	1	0	0	1	0	2	0	1	4	4	4	4	1	0	0	0	0	0	0	0	0	0	0	0	0	0	0	0	2	2	2	2	1	1	1	16.436	15.395	0	0
茶	9	3	5	10	5	5	0	0	1	0	0	0	0	1	0	2	0	1	4	4	4	4	1	0	0	0	0	0	0	0	0	0	0	0	0	0	0	0	2	2	2	2	1	1	1	3.311	5.696	0	0
茶	9	3	5	10	5	6	1	0	0	0	1	0	0	1	0	3	1	0	0	0	0	0	0	0	0	0	0	0	0	0	0	0	0	0	0	0	0	0	4	4	4	4	1	1	1	27.107	16.812	1	0
茶	9	3	5	10	5	7	0	1	0	0	0	0	0	1	0	3	1	0	0	0	0	0	0	0	0	0	0	0	0	0	0	0	0	0	0	0	0	0	4	4	4	4	1	2	2	1.939	3.256	0	1
茶	9	3	5	10	5	8	0	1	0	0	0	0	0	1	0	3	1	0	0	0	0	0	0	0	0	0	0	0	0	0	0	0	0	0	0	0	0	0	4	4	4	4	1	1	1	16.436	15.395	0	0
茶	9	3	5	10	5	9	0	0	1	0	0	0	0	1	0	3	1	0	0	0	0	0	0	0	0	0	0	0	0	0	0	0	0	0	0	0	0	0	4	4	4	4	1	1	1	13.88	12.495	0	0
行	6	3	4	7	4	1	1	0	0	0	0	0	1	0	0	1	0	2	1	1	1	1	1	2	3	2	3	1	0	0	0	0	0	0	0	0	0	0	3	3	2	2	0	1	1	16.436	15.395	0	0
行	6	3	4	7	4	2	0	1	0	0	0	0	1	0	0	1	0	2	1	1	1	1	1	2	3	2	3	1	0	0	0	0	0	0	0	0	0	0	3	3	2	2	0	1	1	16.436	15.395	0	0
行	6	3	4	7	4	3	0	0	1	0	0	0	1	0	0	1	0	2	1	1	1	1	1	2	3	2	3	1	0	0	0	0	0	0	0	0	0	0	3	3	2	2	0	1	1	16.972	14.758	0	1
行	6	3	4	7	4	4	1	0	0	1	0	0	1	0	0	2	0	1	2	3	2	3	1	0	0	0	0	0	0	0	0	0	0	0	0	0	0	0	1	1	1	1	1	1	1	27.107	16.812	1	0
行	6	3	4	7	4	5	1	0	0	0	1	0	1	0	0	3	1	0	0	0	0	0	0	0	0	0	0	0	0	0	0	0	0	0	0	0	0	0	2	3	2	3	1	1	1	27.107	16.812	1	0
行	6	3	4	7	4	6	0	0	1	0	0	0	1	0	0	3	1	0	0	0	0	0	0	0	0	0	0	0	0	0	0	0	0	0	0	0	0	0	2	3	2	3	1	2	2	1.939	3.256	0	1
行	6	3	4	7	4	1	1	0	0	0	0	0	1	0	0	1	0	2	1	1	1	1	1	2	3	2	3	1	0	0	0	0	0	0	0	0	0	0	3	3	2	2	0	1	1	16.436	15.395	0	0
行	6	3	4	7	4	2	0	1	0	0	0	0	1	0	0	1	0	2	1	1	1	1	1	2	3	2	3	1	0	0	0	0	0	0	0	0	0	0	3	3	2	2	0	1	1	16.436	15.395	0	0
行	6	3	4	7	4	3	0	0	1	0	0	0	1	0	0	1	0	2	1	1	1	1	1	2	3	2	3	1	0	0	0	0	0	0	0	0	0	0	3	3	2	2	0	1	1	16.972	14.758	0	1
行	6	3	4	7	4	4	1	0	0	1	0	0	1	0	0	2	0	1	2	3	2	3	1	0	0	0	0	0	0	0	0	0	0	0	0	0	0	0	1	1	1	1	1	1	1	27.107	16.812	1	0
行	6	3	4	7	4	5	1	0	0	0	1	0	1	0	0	3	1	0	0	0	0	0	0	0	0	0	0	0	0	0	0	0	0	0	0	0	0	0	2	3	2	3	1	1	1	27.107	16.812	1	0
行	6	3	4	7	4	6	0	0	1	0	0	0	1	0	0	3	1	0	0	0	0	0	0	0	0	0	0	0	0	0	0	0	0	0	0	0	0	0	2	3	2	3	1	2	2	1.939	3.256	0	1
要	9	2	4	11	4	1	1	0	0	0	0	0	0	1	0	1	0	1	3	4	3	3	1	0	0	0	0	0	0	0	0	0	0	0	0	0	0	0	6	7	3	2	0	1	1	27.107	16.812	1	0
要	9	2	4	11	4	2	0	1	0	0	0	0	0	1	0	1	0	1	3	4	3	3	1	0	0	0	0	0	0	0	0	0	0	0	0	0	0	0	6	7	3	2	0	1	1	16.972	14.758	0	1
要	9	2	4	11	4	3	0	1	0	0	0	0	0	1	0	1	0	1	3	4	3	3	1	0	0	0	0	0	0	0	0	0	0	0	0	0	0	0	6	7	3	2	0	2	2	6.531	9.221	0	0
要	9	2	4	11	4	4	0	1	0	0	0	0	0	1	0	1	0	1	3	4	3	3	1	0	0	0	0	0	0	0	0	0	0	0	0	0	0	0	6	7	3	2	0	1	1	16.972	14.758	0	1
要	9	2	4	11	4	5	0	1	0	0	0	0	0	1	0	1	0	1	3	4	3	3	1	0	0	0	0	0	0	0	0	0	0	0	0	0	0	0	6	7	3	2	0	1	1	16.972	14.758	0	1
要	9	2	4	11	4	6	0	0	1	0	0	0	0	1	0	1	0	1	3	4	3	3	1	0	0	0	0	0	0	0	0	0	0	0	0	0	0	0	6	7	3	2	0	1	1	27.107	16.812	1	0
要	9	2	4	11	4	7	1	0	0	0	1	0	0	1	0	2	1	0	0	0	0	0	0	0	0	0	0	0	0	0	0	0	0	0	0	0	0	0	3	4	3	3	1	2	2	0.289	0.478	0	0
要	9	2	4	11	4	8	0	1	0	0	0	0	0	1	0	2	1	0	0	0	0	0	0	0	0	0	0	0	0	0	0	0	0	0	0	0	0	0	3	4	3	3	1	1	1	16.436	15.395	0	0
要	9	2	4	11	4	9	0	0	1	0	0	0	0	1	0	2	1	0	0	0	0	0	0	0	0	0	0	0	0	0	0	0	0	0	0	0	0	0	3	4	3	3	1	1	1	27.107	16.812	1	0
要	9	2	4	11	4	1	1	0	0	0	0	0	0	1	0	1	0	1	3	4	3	3	1	0	0	0	0	0	0	0	0	0	0	0	0	0	0	0	6	7	3	2	0	1	1	27.107	16.812	1	0
要	9	2	4	11	4	2	0	1	0	0	0	0	0	1	0	1	0	1	3	4	3	3	1	0	0	0	0	0	0	0	0	0	0	0	0	0	0	0	6	7	3	2	0	1	1	16.972	14.758	0	1
要	9	2	4	11	4	3	0	1	0	0	0	0	0	1	0	1	0	1	3	4	3	3	1	0	0	0	0	0	0	0	0	0	0	0	0	0	0	0	6	7	3	2	0	2	2	6.531	9.221	0	0
要	9	2	4	11	4	4	0	1	0	0	0	0	0	1	0	1	0	1	3	4	3	3	1	0	0	0	0	0	0	0	0	0	0	0	0	0	0	0	6	7	3	2	0	1	1	16.972	14.758	0	1
要	9	2	4	11	4	5	0	1	0	0	0	0	0	1	0	1	0	1	3	4	3	3	1	0	0	0	0	0	0	0	0	0	0	0	0	0	0	0	6	7	3	2	0	1	1	16.972	14.758	0	1
要	9	2	4	11	4	6	0	0	1	0	0	0	0	1	0	1	0	1	3	4	3	3	1	0	0	0	0	0	0	0	0	0	0	0	0	0	0	0	6	7	3	2	0	1	1	27.107	16.812	1	0
要	9	2	4	11	4	7	1	0	0	0	1	0	0	1	0	2	1	0	0	0	0	0	0	0	0	0	0	0	0	0	0	0	0	0	0	0	0	0	3	4	3	3	1	2	2	0.289	0.478	0	0
要	9	2	4	11	4	8	0	1	0	0	0	0	0	1	0	2	1	0	0	0	0	0	0	0	0	0	0	0	0	0	0	0	0	0	0	0	0	0	3	4	3	3	1	1	1	16.436	15.395	0	0
要	9	2	4	11	4	9	0	0	1	0	0	0	0	1	0	2	1	0	0	0	0	0	0	0	0	0	0	0	0	0	0	0	0	0	0	0	0	0	3	4	3	3	1	1	1	27.107	16.812	1	0
觉	9	3	4	13	5	1	1	0	0	0	0	0	0	1	0	1	0	2	2	3	2	3	0	4	7	3	4	1	0	0	0	0	0	0	0	0	0	0	3	3	3	3	0	1	1	13.88	12.495	0	0
觉	9	3	4	13	5	2	0	1	0	0	0	0	0	1	0	1	0	2	2	3	2	3	0	4	7	3	4	1	0	0	0	0	0	0	0	0	0	0	3	3	3	3	0	1	1	13.88	12.495	0	0
觉	9	3	4	13	5	3	0	0	1	0	0	0	0	1	0	1	0	2	2	3	2	3	0	4	7	3	4	1	0	0	0	0	0	0	0	0	0	0	3	3	3	3	0	1	1	16.436	15.395	0	0
觉	9	3	4	13	5	4	1	0	0	0	1	0	0	1	0	2	0	1	4	7	3	4	1	0	0	0	0	0	0	0	0	0	0	0	0	0	0	0	2	3	2	3	0	1	1	13.88	12.495	0	0
觉	9	3	4	13	5	5	0	0	1	0	0	0	0	1	0	2	0	1	4	7	3	4	1	0	0	0	0	0	0	0	0	0	0	0	0	0	0	0	2	3	2	3	0	2	2	1.555	2.52	1	0
觉	9	3	4	13	5	6	1	0	0	0	1	0	0	1	0	3	1	0	0	0	0	0	0	0	0	0	0	0	0	0	0	0	0	0	0	0	0	0	4	7	3	4	1	1	1	16.972	14.758	0	1
觉	9	3	4	13	5	7	0	1	0	0	0	0	0	1	0	3	1	0	0	0	0	0	0	0	0	0	0	0	0	0	0	0	0	0	0	0	0	0	4	7	3	4	1	2	2	6.531	9.221	0	0
觉	9	3	4	13	5	8	0	1	0	0	0	0	0	1	0	3	1	0	0	0	0	0	0	0	0	0	0	0	0	0	0	0	0	0	0	0	0	0	4	7	3	4	1	1	1	16.436	15.395	0	0
觉	9	3	4	13	5	9	0	0	1	0	0	0	0	1	0	3	1	0	0	0	0	0	0	0	0	0	0	0	0	0	0	0	0	0	0	0	0	0	4	7	3	4	1	3	3	1.231	2.078	0	0
词	7	2	4	12	4	1	1	0	0	0	0	0	1	0	0	1	0	1	5	8	3	3	1	0	0	0	0	0	0	0	0	0	0	0	0	0	0	0	2	4	2	3	0	1	1	13.88	12.495	0	0
词	7	2	4	12	4	2	0	0	1	0	0	0	1	0	0	1	0	1	5	8	3	3	1	0	0	0	0	0	0	0	0	0	0	0	0	0	0	0	2	4	2	3	0	3	2	0.272	0.472	0	0
词	7	2	4	12	4	3	1	0	0	1	0	0	1	0	0	2	1	0	0	0	0	0	0	0	0	0	0	0	0	0	0	0	0	0	0	0	0	0	5	8	3	3	1	3	3	2.391	3.893	0	0
词	7	2	4	12	4	4	0	1	0	0	0	0	1	0	0	2	1	0	0	0	0	0	0	0	0	0	0	0	0	0	0	0	0	0	0	0	0	0	5	8	3	3	1	1	1	27.107	16.812	1	0
词	7	2	4	12	4	5	0	1	0	0	0	0	1	0	0	2	1	0	0	0	0	0	0	0	0	0	0	0	0	0	0	0	0	0	0	0	0	0	5	8	3	3	1	1	1	16.972	14.758	0	1
词	7	2	4	12	4	6	0	1	0	0	0	0	1	0	0	2	1	0	0	0	0	0	0	0	0	0	0	0	0	0	0	0	0	0	0	0	0	0	5	8	3	3	1	2	2	6.531	9.221	0	0
词	7	2	4	12	4	7	0	0	1	0	0	0	1	0	0	2	1	0	0	0	0	0	0	0	0	0	0	0	0	0	0	0	0	0	0	0	0	0	5	8	3	3	1	1	1	27.107	16.812	1	0
词	7	2	4	12	4	1	1	0	0	0	0	0	1	0	0	1	0	1	5	8	3	3	1	0	0	0	0	0	0	0	0	0	0	0	0	0	0	0	2	4	2	3	0	1	1	13.88	12.495	0	0
词	7	2	4	12	4	2	0	0	1	0	0	0	1	0	0	1	0	1	5	8	3	3	1	0	0	0	0	0	0	0	0	0	0	0	0	0	0	0	2	4	2	3	0	3	2	0.272	0.472	0	0
词	7	2	4	12	4	3	1	0	0	1	0	0	1	0	0	2	1	0	0	0	0	0	0	0	0	0	0	0	0	0	0	0	0	0	0	0	0	0	5	8	3	3	1	3	3	2.391	3.893	0	0
词	7	2	4	12	4	4	0	1	0	0	0	0	1	0	0	2	1	0	0	0	0	0	0	0	0	0	0	0	0	0	0	0	0	0	0	0	0	0	5	8	3	3	1	1	1	27.107	16.812	1	0
词	7	2	4	12	4	5	0	1	0	0	0	0	1	0	0	2	1	0	0	0	0	0	0	0	0	0	0	0	0	0	0	0	0	0	0	0	0	0	5	8	3	3	1	1	1	16.972	14.758	0	1
词	7	2	4	12	4	6	0	1	0	0	0	0	1	0	0	2	1	0	0	0	0	0	0	0	0	0	0	0	0	0	0	0	0	0	0	0	0	0	5	8	3	3	1	2	2	6.531	9.221	0	0
词	7	2	4	12	4	7	0	0	1	0	0	0	1	0	0	2	1	0	0	0	0	0	0	0	0	0	0	0	0	0	0	0	0	0	0	0	0	0	5	8	3	3	1	1	1	27.107	16.812	1	0
话	8	2	5	11	4	1	1	0	0	0	0	0	1	0	0	1	0	1	6	7	4	3	1	0	0	0	0	0	0	0	0	0	0	0	0	0	0	0	2	4	2	3	0	1	1	13.88	12.495	0	0
话	8	2	5	11	4	2	0	0	1	0	0	0	1	0	0	1	0	1	6	7	4	3	1	0	0	0	0	0	0	0	0	0	0	0	0	0	0	0	2	4	2	3	0	3	2	0.272	0.472	0	0
话	8	2	5	11	4	3	1	0	0	1	0	0	1	0	0	2	1	0	0	0	0	0	0	0	0	0	0	0	0	0	0	0	0	0	0	0	0	0	6	7	4	3	1	1	1	16.436	15.395	0	0
话	8	2	5	11	4	4	0	1	0	0	0	0	1	0	0	2	1	0	0	0	0	0	0	0	0	0	0	0	0	0	0	0	0	0	0	0	0	0	6	7	4	3	1	1	1	27.107	16.812	1	0
话	8	2	5	11	4	5	0	1	0	0	0	0	1	0	0	2	1	0	0	0	0	0	0	0	0	0	0	0	0	0	0	0	0	0	0	0	0	0	6	7	4	3	1	1	1	16.972	14.758	0	1
话	8	2	5	11	4	6	0	1	0	0	0	0	1	0	0	2	1	0	0	0	0	0	0	0	0	0	0	0	0	0	0	0	0	0	0	0	0	0	6	7	4	3	1	1	1	16.972	14.758	0	1
话	8	2	5	11	4	7	0	1	0	0	0	0	1	0	0	2	1	0	0	0	0	0	0	0	0	0	0	0	0	0	0	0	0	0	0	0	0	0	6	7	4	3	1	2	2	6.531	9.221	0	0
话	8	2	5	11	4	8	0	0	1	0	0	0	1	0	0	2	1	0	0	0	0	0	0	0	0	0	0	0	0	0	0	0	0	0	0	0	0	0	6	7	4	3	1	1	1	27.107	16.812	1	0
语	9	3	4	13	3	1	1	0	0	0	0	0	1	0	0	1	0	2	4	5	3	2	1	3	4	3	2	1	0	0	0	0	0	0	0	0	0	0	2	4	2	3	0	1	1	13.88	12.495	0	0
语	9	3	4	13	3	2	0	0	1	0	0	0	1	0	0	1	0	2	4	5	3	2	1	3	4	3	2	1	0	0	0	0	0	0	0	0	0	0	2	4	2	3	0	3	2	0.272	0.472	0	0
语	9	3	4	13	3	3	1	0	0	1	0	0	1	0	0	2	0	1	3	4	3	2	1	0	0	0	0	0	0	0	0	0	0	0	0	0	0	0	4	5	3	2	1	1	1	27.107	16.812	1	0
语	9	3	4	13	3	4	0	1	0	0	0	0	1	0	0	2	0	1	3	4	3	2	1	0	0	0	0	0	0	0	0	0	0	0	0	0	0	0	4	5	3	2	1	1	1	16.972	14.758	0	1
语	9	3	4	13	3	5	0	1	0	0	0	0	1	0	0	2	0	1	3	4	3	2	1	0	0	0	0	0	0	0	0	0	0	0	0	0	0	0	4	5	3	2	1	2	2	6.531	9.221	0	0
语	9	3	4	13	3	6	0	0	1	0	0	0	1	0	0	2	0	1	3	4	3	2	1	0	0	0	0	0	0	0	0	0	0	0	0	0	0	0	4	5	3	2	1	1	1	27.107	16.812	1	0
语	9	3	4	13	3	7	1	0	0	0	1	0	1	0	0	3	1	0	0	0	0	0	0	0	0	0	0	0	0	0	0	0	0	0	0	0	0	0	3	4	3	2	1	1	1	16.972	14.758	0	1
语	9	3	4	13	3	8	0	1	0	0	0	0	1	0	0	3	1	0	0	0	0	0	0	0	0	0	0	0	0	0	0	0	0	0	0	0	0	0	3	4	3	2	1	2	2	6.531	9.221	0	0
语	9	3	4	13	3	9	0	0	1	0	0	0	1	0	0	3	1	0	0	0	0	0	0	0	0	0	0	0	0	0	0	0	0	0	0	0	0	0	3	4	3	2	1	1	1	27.107	16.812	1	0
请	10	3	4	14	4	1	1	0	0	0	0	0	1	0	0	1	0	2	4	4	2	2	0	4	6	3	3	0	0	0	0	0	0	0	0	0	0	0	2	4	2	3	0	1	1	13.88	12.495	0	0
请	10	3	4	14	4	2	0	0	1	0	0	0	1	0	0	1	0	2	4	4	2	2	0	4	6	3	3	0	0	0	0	0	0	0	0	0	0	0	2	4	2	3	0	3	2	0.272	0.472	0	0
请	10	3	4	14	4	3	1	0	0	1	0	0	1	0	0	2	0	1	4	6	3	3	0	0	0	0	0	0	0	0	0	0	0	0	0	0	0	0	4	4	2	2	0	1	1	27.107	16.812	1	0
请	10	3	4	14	4	4	0	1	0	0	0	0	1	0	0	2	0	1	4	6	3	3	0	0	0	0	0	0	0	0	0	0	0	0	0	0	0	0	4	4	2	2	0	1	1	27.107	16.812	1	0
请	10	3	4	14	4	5	0	1	0	0	0	0	1	0	0	2	0	1	4	6	3	3	0	0	0	0	0	0	0	0	0	0	0	0	0	0	0	0	4	4	2	2	0	1	1	16.972	14.758	0	1
请	10	3	4	14	4	6	0	0	1	0	0	0	1	0	0	2	0	1	4	6	3	3	0	0	0	0	0	0	0	0	0	0	0	0	0	0	0	0	4	4	2	2	0	1	1	27.107	16.812	1	0
请	10	3	4	14	4	7	1	0	0	0	1	0	1	0	0	3	1	0	0	0	0	0	0	0	0	0	0	0	0	0	0	0	0	0	0	0	0	0	4	6	3	3	0	1	1	16.972	14.758	0	1
请	10	3	4	14	4	8	0	1	0	0	0	0	1	0	0	3	1	0	0	0	0	0	0	0	0	0	0	0	0	0	0	0	0	0	0	0	0	0	4	6	3	3	0	3	3	2.391	3.893	0	0
请	10	3	4	14	4	9	0	1	0	0	0	0	1	0	0	3	1	0	0	0	0	0	0	0	0	0	0	0	0	0	0	0	0	0	0	0	0	0	4	6	3	3	0	1	1	27.107	16.812	1	0
请	10	3	4	14	4	10	0	0	1	0	0	0	1	0	0	3	1	0	0	0	0	0	0	0	0	0	0	0	0	0	0	0	0	0	0	0	0	0	4	6	3	3	0	1	1	27.107	16.812	1	0
走	7	2	4	7	4	1	1	0	0	0	0	0	0	1	0	1	0	1	4	4	4	4	0	0	0	0	0	0	0	0	0	0	0	0	0	0	0	0	3	3	2	2	1	1	1	27.107	16.812	1	0
走	7	2	4	7	4	2	0	1	0	0	0	0	0	1	0	1	0	1	4	4	4	4	0	0	0	0	0	0	0	0	0	0	0	0	0	0	0	0	3	3	2	2	1	1	1	16.972	14.758	0	1
走	7	2	4	7	4	3	0	0	1	0	0	0	0	1	0	1	0	1	4	4	4	4	0	0	0	0	0	0	0	0	0	0	0	0	0	0	0	0	3	3	2	2	1	1	1	27.107	16.812	1	0
走	7	2	4	7	4	4	1	0	0	0	1	0	0	1	0	2	1	0	0	0	0	0	0	0	0	0	0	0	0	0	0	0	0	0	0	0	0	0	4	4	4	4	0	1	1	16.972	14.758	0	1
走	7	2	4	7	4	5	0	1	0	0	0	0	0	1	0	2	1	0	0	0	0	0	0	0	0	0	0	0	0	0	0	0	0	0	0	0	0	0	4	4	4	4	0	1	1	27.107	16.812	1	0
走	7	2	4	7	4	6	0	1	0	0	0	0	0	1	0	2	1	0	0	0	0	0	0	0	0	0	0	0	0	0	0	0	0	0	0	0	0	0	4	4	4	4	0	1	1	16.436	15.395	0	0
走	7	2	4	7	4	7	0	0	1	0	0	0	0	1	0	2	1	0	0	0	0	0	0	0	0	0	0	0	0	0	0	0	0	0	0	0	0	0	4	4	4	4	0	1	1	3.311	5.696	0	0
走	7	2	4	7	4	1	1	0	0	0	0	0	0	1	0	1	0	1	4	4	4	4	0	0	0	0	0	0	0	0	0	0	0	0	0	0	0	0	3	3	2	2	1	1	1	27.107	16.812	1	0
走	7	2	4	7	4	2	0	1	0	0	0	0	0	1	0	1	0	1	4	4	4	4	0	0	0	0	0	0	0	0	0	0	0	0	0	0	0	0	3	3	2	2	1	1	1	16.972	14.758	0	1
走	7	2	4	7	4	3	0	0	1	0	0	0	0	1	0	1	0	1	4	4	4	4	0	0	0	0	0	0	0	0	0	0	0	0	0	0	0	0	3	3	2	2	1	1	1	27.107	16.812	1	0
走	7	2	4	7	4	4	1	0	0	0	1	0	0	1	0	2	1	0	0	0	0	0	0	0	0	0	0	0	0	0	0	0	0	0	0	0	0	0	4	4	4	4	0	1	1	16.972	14.758	0	1
走	7	2	4	7	4	5	0	1	0	0	0	0	0	1	0	2	1	0	0	0	0	0	0	0	0	0	0	0	0	0	0	0	0	0	0	0	0	0	4	4	4	4	0	1	1	27.107	16.812	1	0
走	7	2	4	7	4	6	0	1	0	0	0	0	0	1	0	2	1	0	0	0	0	0	0	0	0	0	0	0	0	0	0	0	0	0	0	0	0	0	4	4	4	4	0	1	1	16.436	15.395	0	0
走	7	2	4	7	4	7	0	0	1	0	0	0	0	1	0	2	1	0	0	0	0	0	0	0	0	0	0	0	0	0	0	0	0	0	0	0	0	0	4	4	4	4	0	1	1	3.311	5.696	0	0
路	13	4	5	16	4	1	1	0	0	0	0	0	1	0	0	1	0	3	4	4	4	4	0	3	4	3	3	0	3	4	3	2	1	0	0	0	0	0	3	4	3	2	1	1	1	16.972	14.758	0	1
路	13	4	5	16	4	2	0	1	0	0	0	0	1	0	0	1	0	3	4	4	4	4	0	3	4	3	3	0	3	4	3	2	1	0	0	0	0	0	3	4	3	2	1	2	2	6.531	9.221	0	0
路	13	4	5	16	4	3	0	0	1	0	0	0	1	0	0	1	0	3	4	4	4	4	0	3	4	3	3	0	3	4	3	2	1	0	0	0	0	0	3	4	3	2	1	1	1	27.107	16.812	1	0
路	13	4	5	16	4	4	1	0	0	0	1	0	1	0	0	2	0	2	3	4	3	3	0	3	4	3	2	1	0	0	0	0	0	0	0	0	0	0	4	4	4	4	0	1	1	16.972	14.758	0	1
路	13	4	5	16	4	5	0	1	0	0	0	0	1	0	0	2	0	2	3	4	3	3	0	3	4	3	2	1	0	0	0	0	0	0	0	0	0	0	4	4	4	4	0	1	1	27.107	16.812	1	0
路	13	4	5	16	4	6	0	1	0	0	0	0	1	0	0	2	0	2	3	4	3	3	0	3	4	3	2	1	0	0	0	0	0	0	0	0	0	0	4	4	4	4	0	1	1	16.972	14.758	0	1
路	13	4	5	16	4	7	0	0	1	0	0	0	1	0	0	2	0	2	3	4	3	3	0	3	4	3	2	1	0	0	0	0	0	0	0	0	0	0	4	4	4	4	0	1	1	2.814	4.69	0	0
路	13	4	5	16	4	8	1	0	0	1	0	0	1	0	0	3	0	1	3	4	3	2	1	0	0	0	0	0	0	0	0	0	0	0	0	0	0	0	3	4	3	3	0	1	1	16.436	15.395	0	0
路	13	4	5	16	4	9	0	1	0	0	0	0	1	0	0	3	0	1	3	4	3	2	1	0	0	0	0	0	0	0	0	0	0	0	0	0	0	0	3	4	3	3	0	2	2	1.107	1.79	0	0
路	13	4	5	16	4	10	0	0	1	0	0	0	1	0	0	3	0	1	3	4	3	2	1	0	0	0	0	0	0	0	0	0	0	0	0	0	0	0	3	4	3	3	0	1	1	3.311	5.696	0	0
路	13	4	5	16	4	11	1	0	0	0	1	0	1	0	0	4	1	0	0	0	0	0	0	0	0	0	0	0	0	0	0	0	0	0	0	0	0	0	3	4	3	2	1	1	1	16.972	14.758	0	1
路	13	4	5	16	4	12	0	1	0	0	0	0	1	0	0	4	1	0	0	0	0	0	0	0	0	0	0	0	0	0	0	0	0	0	0	0	0	0	3	4	3	2	1	2	2	6.531	9.221	0	0
路	13	4	5	16	4	13	0	0	1	0	0	0	1	0	0	4	1	0	0	0	0	0	0	0	0	0	0	0	0	0	0	0	0	0	0	0	0	0	3	4	3	2	1	1	1	27.107	16.812	1	0
边	5	2	3	10	5	1	1	0	0	0	0	0	0	0	1	1	0	1	3	6	2	4	0	0	0	0	0	0	0	0	0	0	0	0	0	0	0	0	2	4	2	4	1	3	3	2.391	3.893	0	0
边	5	2	3	10	5	2	0	0	1	0	0	0	0	0	1	1	0	1	3	6	2	4	0	0	0	0	0	0	0	0	0	0	0	0	0	0	0	0	2	4	2	4	1	1	1	16.436	15.395	0	0
边	5	2	3	10	5	3	1	0	0	0	0	1	0	0	1	2	1	0	0	0	0	0	0	0	0	0	0	0	0	0	0	0	0	0	0	0	0	0	3	6	2	4	0	1	1	13.88	12.495	0	0
边	5	2	3	10	5	4	0	1	0	0	0	0	0	0	1	2	1	0	0	0	0	0	0	0	0	0	0	0	0	0	0	0	0	0	0	0	0	0	3	6	2	4	0	4	3	0.049	0.086	0	0
边	5	2	3	10	5	5	0	0	1	0	0	0	0	0	1	2	1	0	0	0	0	0	0	0	0	0	0	0	0	0	0	0	0	0	0	0	0	0	3	6	2	4	0	1	1	3.311	5.696	0	0
边	5	2	3	10	5	1	1	0	0	0	0	0	0	0	1	1	0	1	3	6	2	4	0	0	0	0	0	0	0	0	0	0	0	0	0	0	0	0	2	4	2	4	1	3	3	2.391	3.893	0	0
边	5	2	3	10	5	2	0	0	1	0	0	0	0	0	1	1	0	1	3	6	2	4	0	0	0	0	0	0	0	0	0	0	0	0	0	0	0	0	2	4	2	4	1	1	1	16.436	15.395	0	0
边	5	2	3	10	5	3	1	0	0	0	0	1	0	0	1	2	1	0	0	0	0	0	0	0	0	0	0	0	0	0	0	0	0	0	0	0	0	0	3	6	2	4	0	1	1	13.88	12.495	0	0
边	5	2	3	10	5	4	0	1	0	0	0	0	0	0	1	2	1	0	0	0	0	0	0	0	0	0	0	0	0	0	0	0	0	0	0	0	0	0	3	6	2	4	0	4	3	0.049	0.086	0	0
边	5	2	3	10	5	5	0	0	1	0	0	0	0	0	1	2	1	0	0	0	0	0	0	0	0	0	0	0	0	0	0	0	0	0	0	0	0	0	3	6	2	4	0	1	1	3.311	5.696	0	0
还	7	2	5	10	4	1	1	0	0	0	0	0	0	0	1	1	0	1	3	6	2	4	0	0	0	0	0	0	0	0	0	0	0	0	0	0	0	0	4	4	4	4	1	1	1	27.107	16.812	1	0
还	7	2	5	10	4	2	0	1	0	0	0	0	0	0	1	1	0	1	3	6	2	4	0	0	0	0	0	0	0	0	0	0	0	0	0	0	0	0	4	4	4	4	1	1	1	16.436	15.395	0	0
还	7	2	5	10	4	3	0	1	0	0	0	0	0	0	1	1	0	1	3	6	2	4	0	0	0	0	0	0	0	0	0	0	0	0	0	0	0	0	4	4	4	4	1	1	1	16.972	14.758	0	1
还	7	2	5	10	4	4	0	0	1	0	0	0	0	0	1	1	0	1	3	6	2	4	0	0	0	0	0	0	0	0	0	0	0	0	0	0	0	0	4	4	4	4	1	1	1	13.88	12.495	0	0
还	7	2	5	10	4	5	1	0	0	0	1	0	0	0	1	2	1	0	0	0	0	0	0	0	0	0	0	0	0	0	0	0	0	0	0	0	0	0	3	6	2	4	0	1	1	13.88	12.495	0	0
还	7	2	5	10	4	6	0	1	0	0	0	0	0	0	1	2	1	0	0	0	0	0	0	0	0	0	0	0	0	0	0	0	0	0	0	0	0	0	3	6	2	4	0	4	3	0.049	0.086	0	0
还	7	2	5	10	4	7	0	0	1	0	0	0	0	0	1	2	1	0	0	0	0	0	0	0	0	0	0	0	0	0	0	0	0	0	0	0	0	0	3	6	2	4	0	1	1	3.311	5.696	0	0
这	7	2	4	10	4	1	1	0	0	0	0	0	0	0	1	1	0	1	3	6	2	4	0	0	0	0	0	0	0	0	0	0	0	0	0	0	0	0	4	4	3	3	1	1	1	13.88	12.495	0	0
这	7	2	4	10	4	2	0	1	0	0	0	0	0	0	1	1	0	1	3	6	2	4	0	0	0	0	0	0	0	0	0	0	0	0	0	0	0	0	4	4	3	3	1	1	1	27.107	16.812	1	0
这	7	2	4	10	4	3	0	1	0	0	0	0	0	0	1	1	0	1	3	6	2	4	0	0	0	0	0	0	0	0	0	0	0	0	0	0	0	0	4	4	3	3	1	1	1	16.436	15.395	0	0
这	7	2	4	10	4	4	0	0	1	0	0	0	0	0	1	1	0	1	3	6	2	4	0	0	0	0	0	0	0	0	0	0	0	0	0	0	0	0	4	4	3	3	1	1	1	13.88	12.495	0	0
这	7	2	4	10	4	5	1	0	0	0	0	1	0	0	1	2	1	0	0	0	0	0	0	0	0	0	0	0	0	0	0	0	0	0	0	0	0	0	3	6	2	4	0	1	1	13.88	12.495	0	0
这	7	2	4	10	4	6	0	1	0	0	0	0	0	0	1	2	1	0	0	0	0	0	0	0	0	0	0	0	0	0	0	0	0	0	0	0	0	0	3	6	2	4	0	4	3	0.049	0.086	0	0
这	7	2	4	10	4	7	0	0	1	0	0	0	0	0	1	2	1	0	0	0	0	0	0	0	0	0	0	0	0	0	0	0	0	0	0	0	0	0	3	6	2	4	0	1	1	3.311	5.696	0	0
进	7	2	5	10	4	1	1	0	0	0	0	0	0	0	1	1	0	1	3	6	2	4	0	0	0	0	0	0	0	0	0	0	0	0	0	0	0	0	4	4	3	3	1	1	1	27.107	16.812	1	0
进	7	2	5	10	4	2	0	1	0	0	0	0	0	0	1	1	0	1	3	6	2	4	0	0	0	0	0	0	0	0	0	0	0	0	0	0	0	0	4	4	3	3	1	1	1	27.107	16.812	1	0
进	7	2	5	10	4	3	0	1	0	0	0	0	0	0	1	1	0	1	3	6	2	4	0	0	0	0	0	0	0	0	0	0	0	0	0	0	0	0	4	4	3	3	1	1	1	16.436	15.395	0	0
进	7	2	5	10	4	4	0	0	1	0	0	0	0	0	1	1	0	1	3	6	2	4	0	0	0	0	0	0	0	0	0	0	0	0	0	0	0	0	4	4	3	3	1	1	1	16.972	14.758	0	1
进	7	2	5	10	4	5	1	0	0	0	0	1	0	0	1	2	1	0	0	0	0	0	0	0	0	0	0	0	0	0	0	0	0	0	0	0	0	0	3	6	2	4	0	1	1	13.88	12.495	0	0
进	7	2	5	10	4	6	0	1	0	0	0	0	0	0	1	2	1	0	0	0	0	0	0	0	0	0	0	0	0	0	0	0	0	0	0	0	0	0	3	6	2	4	0	4	3	0.049	0.086	0	0
进	7	2	5	10	4	7	0	0	1	0	0	0	0	0	1	2	1	0	0	0	0	0	0	0	0	0	0	0	0	0	0	0	0	0	0	0	0	0	3	6	2	4	0	1	1	3.311	5.696	0	0
送	9	3	4	12	4	1	1	0	0	0	0	0	0	0	1	1	0	2	4	4	3	3	1	3	6	2	4	0	0	0	0	0	0	0	0	0	0	0	2	2	2	2	0	1	1	13.88	12.495	0	0
送	9	3	4	12	4	2	0	0	1	0	0	0	0	0	1	1	0	2	4	4	3	3	1	3	6	2	4	0	0	0	0	0	0	0	0	0	0	0	2	2	2	2	0	1	1	16.436	15.395	0	0
送	9	3	4	12	4	3	1	0	0	0	1	0	0	0	1	2	0	1	3	6	2	4	0	0	0	0	0	0	0	0	0	0	0	0	0	0	0	0	4	4	3	3	1	1	1	27.107	16.812	1	0
送	9	3	4	12	4	4	0	1	0	0	0	0	0	0	1	2	0	1	3	6	2	4	0	0	0	0	0	0	0	0	0	0	0	0	0	0	0	0	4	4	3	3	1	1	1	27.107	16.812	1	0
送	9	3	4	12	4	5	0	1	0	0	0	0	0	0	1	2	0	1	3	6	2	4	0	0	0	0	0	0	0	0	0	0	0	0	0	0	0	0	4	4	3	3	1	1	1	16.436	15.395	0	0
送	9	3	4	12	4	6	0	0	1	0	0	0	0	0	1	2	0	1	3	6	2	4	0	0	0	0	0	0	0	0	0	0	0	0	0	0	0	0	4	4	3	3	1	1	1	13.88	12.495	0	0
送	9	3	4	12	4	7	1	0	0	0	0	1	0	0	1	3	1	0	0	0	0	0	0	0	0	0	0	0	0	0	0	0	0	0	0	0	0	0	3	6	2	4	0	1	1	13.88	12.495	0	0
送	9	3	4	12	4	8	0	1	0	0	0	0	0	0	1	3	1	0	0	0	0	0	0	0	0	0	0	0	0	0	0	0	0	0	0	0	0	0	3	6	2	4	0	4	3	0.049	0.086	0	0
送	9	3	4	12	4	9	0	0	1	0	0	0	0	0	1	3	1	0	0	0	0	0	0	0	0	0	0	0	0	0	0	0	0	0	0	0	0	0	3	6	2	4	0	1	1	3.311	5.696	0	0
送	9	3	4	12	4	1	1	0	0	0	0	0	0	0	1	1	0	2	4	4	3	3	1	3	6	2	4	0	0	0	0	0	0	0	0	0	0	0	2	2	2	2	0	1	1	13.88	12.495	0	0
送	9	3	4	12	4	2	0	0	1	0	0	0	0	0	1	1	0	2	4	4	3	3	1	3	6	2	4	0	0	0	0	0	0	0	0	0	0	0	2	2	2	2	0	1	1	16.436	15.395	0	0
送	9	3	4	12	4	3	1	0	0	0	1	0	0	0	1	2	0	1	3	6	2	4	0	0	0	0	0	0	0	0	0	0	0	0	0	0	0	0	4	4	3	3	1	1	1	27.107	16.812	1	0
送	9	3	4	12	4	4	0	1	0	0	0	0	0	0	1	2	0	1	3	6	2	4	0	0	0	0	0	0	0	0	0	0	0	0	0	0	0	0	4	4	3	3	1	1	1	27.107	16.812	1	0
送	9	3	4	12	4	5	0	1	0	0	0	0	0	0	1	2	0	1	3	6	2	4	0	0	0	0	0	0	0	0	0	0	0	0	0	0	0	0	4	4	3	3	1	1	1	16.436	15.395	0	0
送	9	3	4	12	4	6	0	0	1	0	0	0	0	0	1	2	0	1	3	6	2	4	0	0	0	0	0	0	0	0	0	0	0	0	0	0	0	0	4	4	3	3	1	1	1	13.88	12.495	0	0
送	9	3	4	12	4	7	1	0	0	0	0	1	0	0	1	3	1	0	0	0	0	0	0	0	0	0	0	0	0	0	0	0	0	0	0	0	0	0	3	6	2	4	0	1	1	13.88	12.495	0	0
送	9	3	4	12	4	8	0	1	0	0	0	0	0	0	1	3	1	0	0	0	0	0	0	0	0	0	0	0	0	0	0	0	0	0	0	0	0	0	3	6	2	4	0	4	3	0.049	0.086	0	0
送	9	3	4	12	4	9	0	0	1	0	0	0	0	0	1	3	1	0	0	0	0	0	0	0	0	0	0	0	0	0	0	0	0	0	0	0	0	0	3	6	2	4	0	1	1	3.311	5.696	0	0
那	6	2	4	11	4	1	1	0	0	0	0	0	1	0	0	1	0	1	2	5	2	4	0	0	0	0	0	0	0	0	0	0	0	0	0	0	0	0	4	6	3	4	0	3	3	2.391	3.893	0	0
那	6	2	4	11	4	2	0	1	0	0	0	0	1	0	0	1	0	1	2	5	2	4	0	0	0	0	0	0	0	0	0	0	0	0	0	0	0	0	4	6	3	4	0	1	1	27.107	16.812	1	0
那	6	2	4	11	4	3	0	1	0	0	0	0	1	0	0	1	0	1	2	5	2	4	0	0	0	0	0	0	0	0	0	0	0	0	0	0	0	0	4	6	3	4	0	1	1	27.107	16.812	1	0
那	6	2	4	11	4	4	0	0	1	0	0	0	1	0	0	1	0	1	2	5	2	4	0	0	0	0	0	0	0	0	0	0	0	0	0	0	0	0	4	6	3	4	0	1	1	16.436	15.395	0	0
那	6	2	4	11	4	5	1	0	0	1	0	0	1	0	0	2	1	0	0	0	0	0	0	0	0	0	0	0	0	0	0	0	0	0	0	0	0	0	2	5	2	4	0	4	4	0.219	0.38	0	0
那	6	2	4	11	4	6	0	0	1	0	0	0	1	0	0	2	1	0	0	0	0	0	0	0	0	0	0	0	0	0	0	0	0	0	0	0	0	0	2	5	2	4	0	1	1	16.972	14.758	0	1
那	6	2	4	11	4	1	1	0	0	0	0	0	1	0	0	1	0	1	2	5	2	4	0	0	0	0	0	0	0	0	0	0	0	0	0	0	0	0	4	6	3	4	0	3	3	2.391	3.893	0	0
那	6	2	4	11	4	2	0	1	0	0	0	0	1	0	0	1	0	1	2	5	2	4	0	0	0	0	0	0	0	0	0	0	0	0	0	0	0	0	4	6	3	4	0	1	1	27.107	16.812	1	0
那	6	2	4	11	4	3	0	1	0	0	0	0	1	0	0	1	0	1	2	5	2	4	0	0	0	0	0	0	0	0	0	0	0	0	0	0	0	0	4	6	3	4	0	1	1	27.107	16.812	1	0
那	6	2	4	11	4	4	0	0	1	0	0	0	1	0	0	1	0	1	2	5	2	4	0	0	0	0	0	0	0	0	0	0	0	0	0	0	0	0	4	6	3	4	0	1	1	16.436	15.395	0	0
那	6	2	4	11	4	5	1	0	0	1	0	0	1	0	0	2	1	0	0	0	0	0	0	0	0	0	0	0	0	0	0	0	0	0	0	0	0	0	2	5	2	4	0	4	4	0.219	0.38	0	0
那	6	2	4	11	4	6	0	0	1	0	0	0	1	0	0	2	1	0	0	0	0	0	0	0	0	0	0	0	0	0	0	0	0	0	0	0	0	0	2	5	2	4	0	1	1	16.972	14.758	0	1
都	10	3	4	14	4	1	1	0	0	0	0	0	1	0	0	1	0	2	4	5	3	2	1	2	5	2	4	0	0	0	0	0	0	0	0	0	0	0	4	4	3	3	0	1	1	27.107	16.812	1	0
都	10	3	4	14	4	2	0	1	0	0	0	0	1	0	0	1	0	2	4	5	3	2	1	2	5	2	4	0	0	0	0	0	0	0	0	0	0	0	4	4	3	3	0	1	1	16.972	14.758	0	1
都	10	3	4	14	4	3	0	1	0	0	0	0	1	0	0	1	0	2	4	5	3	2	1	2	5	2	4	0	0	0	0	0	0	0	0	0	0	0	4	4	3	3	0	1	1	27.107	16.812	1	0
都	10	3	4	14	4	4	0	0	1	0	0	0	1	0	0	1	0	2	4	5	3	2	1	2	5	2	4	0	0	0	0	0	0	0	0	0	0	0	4	4	3	3	0	1	1	16.436	15.395	0	0
都	10	3	4	14	4	5	1	0	0	0	0	1	1	0	0	2	0	1	2	5	2	4	0	0	0	0	0	0	0	0	0	0	0	0	0	0	0	0	4	5	3	2	1	1	1	16.972	14.758	0	1
都	10	3	4	14	4	6	0	1	0	0	0	0	1	0	0	2	0	1	2	5	2	4	0	0	0	0	0	0	0	0	0	0	0	0	0	0	0	0	4	5	3	2	1	2	2	6.531	9.221	0	0
都	10	3	4	14	4	7	0	1	0	0	0	0	1	0	0	2	0	1	2	5	2	4	0	0	0	0	0	0	0	0	0	0	0	0	0	0	0	0	4	5	3	2	1	1	1	27.107	16.812	1	0
都	10	3	4	14	4	8	0	0	1	0	0	0	1	0	0	2	0	1	2	5	2	4	0	0	0	0	0	0	0	0	0	0	0	0	0	0	0	0	4	5	3	2	1	1	1	27.107	16.812	1	0
都	10	3	4	14	4	9	1	0	0	1	0	0	1	0	0	3	1	0	0	0	0	0	0	0	0	0	0	0	0	0	0	0	0	0	0	0	0	0	2	5	2	4	0	4	4	0.219	0.38	0	0
都	10	3	4	14	4	10	0	0	1	0	0	0	1	0	0	3	1	0	0	0	0	0	0	0	0	0	0	0	0	0	0	0	0	0	0	0	0	0	2	5	2	4	0	1	1	16.972	14.758	0	1
都	10	3	4	14	4	1	1	0	0	0	0	0	1	0	0	1	0	2	4	5	3	2	1	2	5	2	4	0	0	0	0	0	0	0	0	0	0	0	4	4	3	3	0	1	1	27.107	16.812	1	0
都	10	3	4	14	4	2	0	1	0	0	0	0	1	0	0	1	0	2	4	5	3	2	1	2	5	2	4	0	0	0	0	0	0	0	0	0	0	0	4	4	3	3	0	1	1	16.972	14.758	0	1
都	10	3	4	14	4	3	0	1	0	0	0	0	1	0	0	1	0	2	4	5	3	2	1	2	5	2	4	0	0	0	0	0	0	0	0	0	0	0	4	4	3	3	0	1	1	27.107	16.812	1	0
都	10	3	4	14	4	4	0	0	1	0	0	0	1	0	0	1	0	2	4	5	3	2	1	2	5	2	4	0	0	0	0	0	0	0	0	0	0	0	4	4	3	3	0	1	1	16.436	15.395	0	0
都	10	3	4	14	4	5	1	0	0	0	0	1	1	0	0	2	0	1	2	5	2	4	0	0	0	0	0	0	0	0	0	0	0	0	0	0	0	0	4	5	3	2	1	1	1	16.972	14.758	0	1
都	10	3	4	14	4	6	0	1	0	0	0	0	1	0	0	2	0	1	2	5	2	4	0	0	0	0	0	0	0	0	0	0	0	0	0	0	0	0	4	5	3	2	1	2	2	6.531	9.221	0	0
都	10	3	4	14	4	7	0	1	0	0	0	0	1	0	0	2	0	1	2	5	2	4	0	0	0	0	0	0	0	0	0	0	0	0	0	0	0	0	4	5	3	2	1	1	1	27.107	16.812	1	0
都	10	3	4	14	4	8	0	0	1	0	0	0	1	0	0	2	0	1	2	5	2	4	0	0	0	0	0	0	0	0	0	0	0	0	0	0	0	0	4	5	3	2	1	1	1	27.107	16.812	1	0
都	10	3	4	14	4	9	1	0	0	1	0	0	1	0	0	3	1	0	0	0	0	0	0	0	0	0	0	0	0	0	0	0	0	0	0	0	0	0	2	5	2	4	0	4	4	0.219	0.38	0	0
都	10	3	4	14	4	10	0	0	1	0	0	0	1	0	0	3	1	0	0	0	0	0	0	0	0	0	0	0	0	0	0	0	0	0	0	0	0	0	2	5	2	4	0	1	1	16.972	14.758	0	1
酒	10	2	5	12	4	1	1	0	0	0	0	0	1	0	0	1	0	1	7	9	4	3	1	0	0	0	0	0	0	0	0	0	0	0	0	0	0	0	3	3	2	2	0	1	1	13.88	12.495	0	0
酒	10	2	5	12	4	2	0	1	0	0	0	0	1	0	0	1	0	1	7	9	4	3	1	0	0	0	0	0	0	0	0	0	0	0	0	0	0	0	3	3	2	2	0	1	1	13.88	12.495	0	0
酒	10	2	5	12	4	3	0	0	1	0	0	0	1	0	0	1	0	1	7	9	4	3	1	0	0	0	0	0	0	0	0	0	0	0	0	0	0	0	3	3	2	2	0	1	1	2.814	4.69	0	0
酒	10	2	5	12	4	4	1	0	0	1	0	0	1	0	0	2	1	0	0	0	0	0	0	0	0	0	0	0	0	0	0	0	0	0	0	0	0	0	7	9	4	3	1	1	1	27.107	16.812	1	0
酒	10	2	5	12	4	5	0	1	0	0	0	0	1	0	0	2	1	0	0	0	0	0	0	0	0	0	0	0	0	0	0	0	0	0	0	0	0	0	7	9	4	3	1	1	1	16.972	14.758	0	1
酒	10	2	5	12	4	6	0	1	0	0	0	0	1	0	0	2	1	0	0	0	0	0	0	0	0	0	0	0	0	0	0	0	0	0	0	0	0	0	7	9	4	3	1	2	2	6.531	9.221	0	0
酒	10	2	5	12	4	7	0	1	0	0	0	0	1	0	0	2	1	0	0	0	0	0	0	0	0	0	0	0	0	0	0	0	0	0	0	0	0	0	7	9	4	3	1	1	1	16.436	15.395	0	0
酒	10	2	5	12	4	8	0	1	0	0	0	0	1	0	0	2	1	0	0	0	0	0	0	0	0	0	0	0	0	0	0	0	0	0	0	0	0	0	7	9	4	3	1	2	2	0.099	0.172	0	0
酒	10	2	5	12	4	9	0	1	0	0	0	0	1	0	0	2	1	0	0	0	0	0	0	0	0	0	0	0	0	0	0	0	0	0	0	0	0	0	7	9	4	3	1	1	1	27.107	16.812	1	0
酒	10	2	5	12	4	10	0	0	1	0	0	0	1	0	0	2	1	0	0	0	0	0	0	0	0	0	0	0	0	0	0	0	0	0	0	0	0	0	7	9	4	3	1	1	1	27.107	16.812	1	0
银	11	2	4	14	4	1	1	0	0	0	0	0	1	0	0	1	0	1	6	8	4	4	1	0	0	0	0	0	0	0	0	0	0	0	0	0	0	0	5	6	3	3	0	1	1	16.436	15.395	0	0
银	11	2	4	14	4	2	0	1	0	0	0	0	1	0	0	1	0	1	6	8	4	4	1	0	0	0	0	0	0	0	0	0	0	0	0	0	0	0	5	6	3	3	0	1	1	27.107	16.812	1	0
银	11	2	4	14	4	3	0	1	0	0	0	0	1	0	0	1	0	1	6	8	4	4	1	0	0	0	0	0	0	0	0	0	0	0	0	0	0	0	5	6	3	3	0	1	1	27.107	16.812	1	0
银	11	2	4	14	4	4	0	1	0	0	0	0	1	0	0	1	0	1	6	8	4	4	1	0	0	0	0	0	0	0	0	0	0	0	0	0	0	0	5	6	3	3	0	1	1	27.107	16.812	1	0
银	11	2	4	14	4	5	0	0	1	0	0	0	1	0	0	1	0	1	6	8	4	4	1	0	0	0	0	0	0	0	0	0	0	0	0	0	0	0	5	6	3	3	0	2	2	0.748	1.281	0	0
银	11	2	4	14	4	6	1	0	0	1	0	0	1	0	0	2	1	0	0	0	0	0	0	0	0	0	0	0	0	0	0	0	0	0	0	0	0	0	6	8	4	4	1	2	2	6.531	9.221	0	0
银	11	2	4	14	4	7	0	1	0	0	0	0	1	0	0	2	1	0	0	0	0	0	0	0	0	0	0	0	0	0	0	0	0	0	0	0	0	0	6	8	4	4	1	1	1	27.107	16.812	1	0
银	11	2	4	14	4	8	0	1	0	0	0	0	1	0	0	2	1	0	0	0	0	0	0	0	0	0	0	0	0	0	0	0	0	0	0	0	0	0	6	8	4	4	1	1	1	27.107	16.812	1	0
银	11	2	4	14	4	9	0	1	0	0	0	0	1	0	0	2	1	0	0	0	0	0	0	0	0	0	0	0	0	0	0	0	0	0	0	0	0	0	6	8	4	4	1	2	2	0.748	1.281	0	0
银	11	2	4	14	4	10	0	1	0	0	0	0	1	0	0	2	1	0	0	0	0	0	0	0	0	0	0	0	0	0	0	0	0	0	0	0	0	0	6	8	4	4	1	1	1	16.436	15.395	0	0
银	11	2	4	14	4	11	0	0	1	0	0	0	1	0	0	2	1	0	0	0	0	0	0	0	0	0	0	0	0	0	0	0	0	0	0	0	0	0	6	8	4	4	1	1	1	3.311	5.696	0	0
银	11	2	4	14	4	1	1	0	0	0	0	0	1	0	0	1	0	1	6	8	4	4	1	0	0	0	0	0	0	0	0	0	0	0	0	0	0	0	5	6	3	3	0	1	1	16.436	15.395	0	0
银	11	2	4	14	4	2	0	1	0	0	0	0	1	0	0	1	0	1	6	8	4	4	1	0	0	0	0	0	0	0	0	0	0	0	0	0	0	0	5	6	3	3	0	1	1	27.107	16.812	1	0
银	11	2	4	14	4	3	0	1	0	0	0	0	1	0	0	1	0	1	6	8	4	4	1	0	0	0	0	0	0	0	0	0	0	0	0	0	0	0	5	6	3	3	0	1	1	27.107	16.812	1	0
银	11	2	4	14	4	4	0	1	0	0	0	0	1	0	0	1	0	1	6	8	4	4	1	0	0	0	0	0	0	0	0	0	0	0	0	0	0	0	5	6	3	3	0	1	1	27.107	16.812	1	0
银	11	2	4	14	4	5	0	0	1	0	0	0	1	0	0	1	0	1	6	8	4	4	1	0	0	0	0	0	0	0	0	0	0	0	0	0	0	0	5	6	3	3	0	2	2	0.748	1.281	0	0
银	11	2	4	14	4	6	1	0	0	1	0	0	1	0	0	2	1	0	0	0	0	0	0	0	0	0	0	0	0	0	0	0	0	0	0	0	0	0	6	8	4	4	1	2	2	6.531	9.221	0	0
银	11	2	4	14	4	7	0	1	0	0	0	0	1	0	0	2	1	0	0	0	0	0	0	0	0	0	0	0	0	0	0	0	0	0	0	0	0	0	6	8	4	4	1	1	1	27.107	16.812	1	0
银	11	2	4	14	4	8	0	1	0	0	0	0	1	0	0	2	1	0	0	0	0	0	0	0	0	0	0	0	0	0	0	0	0	0	0	0	0	0	6	8	4	4	1	1	1	27.107	16.812	1	0
银	11	2	4	14	4	9	0	1	0	0	0	0	1	0	0	2	1	0	0	0	0	0	0	0	0	0	0	0	0	0	0	0	0	0	0	0	0	0	6	8	4	4	1	2	2	0.748	1.281	0	0
银	11	2	4	14	4	10	0	1	0	0	0	0	1	0	0	2	1	0	0	0	0	0	0	0	0	0	0	0	0	0	0	0	0	0	0	0	0	0	6	8	4	4	1	1	1	16.436	15.395	0	0
银	11	2	4	14	4	11	0	0	1	0	0	0	1	0	0	2	1	0	0	0	0	0	0	0	0	0	0	0	0	0	0	0	0	0	0	0	0	0	6	8	4	4	1	1	1	3.311	5.696	0	0
问	6	2	4	9	4	1	1	0	0	0	0	0	0	0	1	1	0	1	3	4	3	2	1	0	0	0	0	0	0	0	0	0	0	0	0	0	0	0	3	5	3	4	1	1	1	13.88	12.495	0	0
问	6	2	4	9	4	2	0	1	0	0	0	0	0	0	1	1	0	1	3	4	3	2	1	0	0	0	0	0	0	0	0	0	0	0	0	0	0	0	3	5	3	4	1	1	1	16.972	14.758	0	1
问	6	2	4	9	4	3	0	0	1	0	0	0	0	0	1	1	0	1	3	4	3	2	1	0	0	0	0	0	0	0	0	0	0	0	0	0	0	0	3	5	3	4	1	3	3	2.391	3.893	0	0
问	6	2	4	9	4	4	1	0	0	0	0	1	0	0	1	2	1	0	0	0	0	0	0	0	0	0	0	0	0	0	0	0	0	0	0	0	0	0	3	4	3	2	1	1	1	16.972	14.758	0	1
问	6	2	4	9	4	5	0	1	0	0	0	0	0	0	1	2	1	0	0	0	0	0	0	0	0	0	0	0	0	0	0	0	0	0	0	0	0	0	3	4	3	2	1	2	2	6.531	9.221	0	0
问	6	2	4	9	4	6	0	0	1	0	0	0	0	0	1	2	1	0	0	0	0	0	0	0	0	0	0	0	0	0	0	0	0	0	0	0	0	0	3	4	3	2	1	1	1	27.107	16.812	1	0
间	7	2	4	10	4	1	1	0	0	0	0	0	0	0	1	1	0	1	4	5	3	2	1	0	0	0	0	0	0	0	0	0	0	0	0	0	0	0	3	5	3	4	1	1	1	13.88	12.495	0	0
间	7	2	4	10	4	2	0	1	0	0	0	0	0	0	1	1	0	1	4	5	3	2	1	0	0	0	0	0	0	0	0	0	0	0	0	0	0	0	3	5	3	4	1	1	1	16.972	14.758	0	1
间	7	2	4	10	4	3	0	0	1	0	0	0	0	0	1	1	0	1	4	5	3	2	1	0	0	0	0	0	0	0	0	0	0	0	0	0	0	0	3	5	3	4	1	3	3	2.391	3.893	0	0
间	7	2	4	10	4	4	1	0	0	0	0	1	0	0	1	2	1	0	0	0	0	0	0	0	0	0	0	0	0	0	0	0	0	0	0	0	0	0	4	5	3	2	1	1	1	16.972	14.758	0	1
间	7	2	4	10	4	5	0	1	0	0	0	0	0	0	1	2	1	0	0	0	0	0	0	0	0	0	0	0	0	0	0	0	0	0	0	0	0	0	4	5	3	2	1	2	2	6.531	9.221	0	0
间	7	2	4	10	4	6	0	1	0	0	0	0	0	0	1	2	1	0	0	0	0	0	0	0	0	0	0	0	0	0	0	0	0	0	0	0	0	0	4	5	3	2	1	1	1	27.107	16.812	1	0
间	7	2	4	10	4	7	0	0	1	0	0	0	0	0	1	2	1	0	0	0	0	0	0	0	0	0	0	0	0	0	0	0	0	0	0	0	0	0	4	5	3	2	1	1	1	27.107	16.812	1	0
难	10	2	5	11	4	1	1	0	0	0	0	0	1	0	0	1	0	1	8	8	4	4	0	0	0	0	0	0	0	0	0	0	0	0	0	0	0	0	2	3	2	3	1	2	2	1.107	1.79	0	0
难	10	2	5	11	4	2	0	0	1	0	0	0	1	0	0	1	0	1	8	8	4	4	0	0	0	0	0	0	0	0	0	0	0	0	0	0	0	0	2	3	2	3	1	1	1	13.88	12.495	0	0
难	10	2	5	11	4	3	1	0	0	1	0	0	1	0	0	2	1	0	0	0	0	0	0	0	0	0	0	0	0	0	0	0	0	0	0	0	0	0	8	8	4	4	0	1	1	16.436	15.395	0	0
难	10	2	5	11	4	4	0	1	0	0	0	0	1	0	0	2	1	0	0	0	0	0	0	0	0	0	0	0	0	0	0	0	0	0	0	0	0	0	8	8	4	4	0	1	1	16.972	14.758	0	1
难	10	2	5	11	4	5	0	1	0	0	0	0	1	0	0	2	1	0	0	0	0	0	0	0	0	0	0	0	0	0	0	0	0	0	0	0	0	0	8	8	4	4	0	1	1	13.88	12.495	0	0
难	10	2	5	11	4	6	0	1	0	0	0	0	1	0	0	2	1	0	0	0	0	0	0	0	0	0	0	0	0	0	0	0	0	0	0	0	0	0	8	8	4	4	0	1	1	27.107	16.812	1	0
难	10	2	5	11	4	7	0	1	0	0	0	0	1	0	0	2	1	0	0	0	0	0	0	0	0	0	0	0	0	0	0	0	0	0	0	0	0	0	8	8	4	4	0	1	1	27.107	16.812	1	0
难	10	2	5	11	4	8	0	1	0	0	0	0	1	0	0	2	1	0	0	0	0	0	0	0	0	0	0	0	0	0	0	0	0	0	0	0	0	0	8	8	4	4	0	1	1	27.107	16.812	1	0
难	10	2	5	11	4	9	0	1	0	0	0	0	1	0	0	2	1	0	0	0	0	0	0	0	0	0	0	0	0	0	0	0	0	0	0	0	0	0	8	8	4	4	0	1	1	16.972	14.758	0	1
难	10	2	5	11	4	10	0	0	1	0	0	0	1	0	0	2	1	0	0	0	0	0	0	0	0	0	0	0	0	0	0	0	0	0	0	0	0	0	8	8	4	4	0	1	1	27.107	16.812	1	0
题	15	4	5	17	4	1	1	0	0	0	0	0	0	0	1	1	0	3	1	1	1	1	1	4	4	4	4	0	6	7	5	4	1	0	0	0	0	0	4	5	3	2	1	1	1	16.972	14.758	0	1
题	15	4	5	17	4	2	0	1	0	0	0	0	0	0	1	1	0	3	1	1	1	1	1	4	4	4	4	0	6	7	5	4	1	0	0	0	0	0	4	5	3	2	1	2	2	6.531	9.221	0	0
题	15	4	5	17	4	3	0	1	0	0	0	0	0	0	1	1	0	3	1	1	1	1	1	4	4	4	4	0	6	7	5	4	1	0	0	0	0	0	4	5	3	2	1	1	1	27.107	16.812	1	0
题	15	4	5	17	4	4	0	0	1	0	0	0	0	0	1	1	0	3	1	1	1	1	1	4	4	4	4	0	6	7	5	4	1	0	0	0	0	0	4	5	3	2	1	1	1	27.107	16.812	1	0
题	15	4	5	17	4	5	1	0	0	0	1	0	0	0	1	2	0	2	4	4	4	4	0	6	7	5	4	1	0	0	0	0	0	0	0	0	0	0	1	1	1	1	1	1	1	27.107	16.812	1	0
题	15	4	5	17	4	6	1	0	0	0	1	0	0	0	1	3	0	1	6	7	5	4	1	0	0	0	0	0	0	0	0	0	0	0	0	0	0	0	4	4	4	4	0	1	1	16.972	14.758	0	1
题	15	4	5	17	4	7	0	1	0	0	0	0	0	0	1	3	0	1	6	7	5	4	1	0	0	0	0	0	0	0	0	0	0	0	0	0	0	0	4	4	4	4	0	1	1	27.107	16.812	1	0
题	15	4	5	17	4	8	0	1	0	0	0	0	0	0	1	3	0	1	6	7	5	4	1	0	0	0	0	0	0	0	0	0	0	0	0	0	0	0	4	4	4	4	0	1	1	16.436	15.395	0	0
题	15	4	5	17	4	9	0	0	1	0	0	0	0	0	1	3	0	1	6	7	5	4	1	0	0	0	0	0	0	0	0	0	0	0	0	0	0	0	4	4	4	4	0	1	1	3.311	5.696	0	0
题	15	4	5	17	4	10	1	0	0	0	0	1	0	0	1	4	1	0	0	0	0	0	0	0	0	0	0	0	0	0	0	0	0	0	0	0	0	0	6	7	5	4	1	1	1	27.107	16.812	1	0
题	15	4	5	17	4	11	0	1	0	0	0	0	0	0	1	4	1	0	0	0	0	0	0	0	0	0	0	0	0	0	0	0	0	0	0	0	0	0	6	7	5	4	1	1	1	16.436	15.395	0	0
题	15	4	5	17	4	12	0	1	0	0	0	0	0	0	1	4	1	0	0	0	0	0	0	0	0	0	0	0	0	0	0	0	0	0	0	0	0	0	6	7	5	4	1	1	1	16.972	14.758	0	1
题	15	4	5	17	4	13	0	1	0	0	0	0	0	0	1	4	1	0	0	0	0	0	0	0	0	0	0	0	0	0	0	0	0	0	0	0	0	0	6	7	5	4	1	2	2	6.531	9.221	0	0
题	15	4	5	17	4	14	0	1	0	0	0	0	0	0	1	4	1	0	0	0	0	0	0	0	0	0	0	0	0	0	0	0	0	0	0	0	0	0	6	7	5	4	1	1	1	16.436	15.395	0	0
题	15	4	5	17	4	15	0	0	1	0	0	0	0	0	1	4	1	0	0	0	0	0	0	0	0	0	0	0	0	0	0	0	0	0	0	0	0	0	6	7	5	4	1	1	1	13.88	12.495	0	0
题	15	4	5	17	4	1	1	0	0	0	0	0	0	0	1	1	0	3	1	1	1	1	1	4	4	4	4	0	6	7	5	4	1	0	0	0	0	0	4	5	3	2	1	1	1	16.972	14.758	0	1
题	15	4	5	17	4	2	0	1	0	0	0	0	0	0	1	1	0	3	1	1	1	1	1	4	4	4	4	0	6	7	5	4	1	0	0	0	0	0	4	5	3	2	1	2	2	6.531	9.221	0	0
题	15	4	5	17	4	3	0	1	0	0	0	0	0	0	1	1	0	3	1	1	1	1	1	4	4	4	4	0	6	7	5	4	1	0	0	0	0	0	4	5	3	2	1	1	1	27.107	16.812	1	0
题	15	4	5	17	4	4	0	0	1	0	0	0	0	0	1	1	0	3	1	1	1	1	1	4	4	4	4	0	6	7	5	4	1	0	0	0	0	0	4	5	3	2	1	1	1	27.107	16.812	1	0
题	15	4	5	17	4	5	1	0	0	0	1	0	0	0	1	2	0	2	4	4	4	4	0	6	7	5	4	1	0	0	0	0	0	0	0	0	0	0	1	1	1	1	1	1	1	27.107	16.812	1	0
题	15	4	5	17	4	6	1	0	0	0	1	0	0	0	1	3	0	1	6	7	5	4	1	0	0	0	0	0	0	0	0	0	0	0	0	0	0	0	4	4	4	4	0	1	1	16.972	14.758	0	1
题	15	4	5	17	4	7	0	1	0	0	0	0	0	0	1	3	0	1	6	7	5	4	1	0	0	0	0	0	0	0	0	0	0	0	0	0	0	0	4	4	4	4	0	1	1	27.107	16.812	1	0
题	15	4	5	17	4	8	0	1	0	0	0	0	0	0	1	3	0	1	6	7	5	4	1	0	0	0	0	0	0	0	0	0	0	0	0	0	0	0	4	4	4	4	0	1	1	16.436	15.395	0	0
题	15	4	5	17	4	9	0	0	1	0	0	0	0	0	1	3	0	1	6	7	5	4	1	0	0	0	0	0	0	0	0	0	0	0	0	0	0	0	4	4	4	4	0	1	1	3.311	5.696	0	0
题	15	4	5	17	4	10	1	0	0	0	0	1	0	0	1	4	1	0	0	0	0	0	0	0	0	0	0	0	0	0	0	0	0	0	0	0	0	0	6	7	5	4	1	1	1	27.107	16.812	1	0
题	15	4	5	17	4	11	0	1	0	0	0	0	0	0	1	4	1	0	0	0	0	0	0	0	0	0	0	0	0	0	0	0	0	0	0	0	0	0	6	7	5	4	1	1	1	16.436	15.395	0	0
题	15	4	5	17	4	12	0	1	0	0	0	0	0	0	1	4	1	0	0	0	0	0	0	0	0	0	0	0	0	0	0	0	0	0	0	0	0	0	6	7	5	4	1	1	1	16.972	14.758	0	1
题	15	4	5	17	4	13	0	1	0	0	0	0	0	0	1	4	1	0	0	0	0	0	0	0	0	0	0	0	0	0	0	0	0	0	0	0	0	0	6	7	5	4	1	2	2	6.531	9.221	0	0
题	15	4	5	17	4	14	0	1	0	0	0	0	0	0	1	4	1	0	0	0	0	0	0	0	0	0	0	0	0	0	0	0	0	0	0	0	0	0	6	7	5	4	1	1	1	16.436	15.395	0	0
题	15	4	5	17	4	15	0	0	1	0	0	0	0	0	1	4	1	0	0	0	0	0	0	0	0	0	0	0	0	0	0	0	0	0	0	0	0	0	6	7	5	4	1	1	1	13.88	12.495	0	0
饭	7	3	3	10	5	1	1	0	0	0	0	0	1	0	0	1	0	2	2	2	1	1	0	2	3	2	3	1	0	0	0	0	0	0	0	0	0	0	3	5	2	4	0	1	1	16.436	15.395	0	0
饭	7	3	3	10	5	2	0	1	0	0	0	0	1	0	0	1	0	2	2	2	1	1	0	2	3	2	3	1	0	0	0	0	0	0	0	0	0	0	3	5	2	4	0	2	2	1.555	2.52	1	0
饭	7	3	3	10	5	3	0	0	1	0	0	0	1	0	0	1	0	2	2	2	1	1	0	2	3	2	3	1	0	0	0	0	0	0	0	0	0	0	3	5	2	4	0	2	2	0.748	1.281	0	0
饭	7	3	3	10	5	4	1	0	0	1	0	0	1	0	0	2	0	1	2	3	2	3	1	0	0	0	0	0	0	0	0	0	0	0	0	0	0	0	2	2	1	1	0	1	1	16.436	15.395	0	0
饭	7	3	3	10	5	5	0	0	1	0	0	0	1	0	0	2	0	1	2	3	2	3	1	0	0	0	0	0	0	0	0	0	0	0	0	0	0	0	2	2	1	1	0	1	1	16.436	15.395	0	0
饭	7	3	3	10	5	6	1	0	0	0	0	1	1	0	0	3	1	0	0	0	0	0	0	0	0	0	0	0	0	0	0	0	0	0	0	0	0	0	2	3	2	3	1	2	2	1.107	1.79	0	0
饭	7	3	3	10	5	7	0	0	1	0	0	0	1	0	0	3	1	0	0	0	0	0	0	0	0	0	0	0	0	0	0	0	0	0	0	0	0	0	2	3	2	3	1	1	1	3.311	5.696	0	0
饭	7	3	3	10	5	1	1	0	0	0	0	0	1	0	0	1	0	2	2	2	1	1	0	2	3	2	3	1	0	0	0	0	0	0	0	0	0	0	3	5	2	4	0	1	1	16.436	15.395	0	0
饭	7	3	3	10	5	2	0	1	0	0	0	0	1	0	0	1	0	2	2	2	1	1	0	2	3	2	3	1	0	0	0	0	0	0	0	0	0	0	3	5	2	4	0	2	2	1.555	2.52	1	0
饭	7	3	3	10	5	3	0	0	1	0	0	0	1	0	0	1	0	2	2	2	1	1	0	2	3	2	3	1	0	0	0	0	0	0	0	0	0	0	3	5	2	4	0	2	2	0.748	1.281	0	0
饭	7	3	3	10	5	4	1	0	0	1	0	0	1	0	0	2	0	1	2	3	2	3	1	0	0	0	0	0	0	0	0	0	0	0	0	0	0	0	2	2	1	1	0	1	1	16.436	15.395	0	0
饭	7	3	3	10	5	5	0	0	1	0	0	0	1	0	0	2	0	1	2	3	2	3	1	0	0	0	0	0	0	0	0	0	0	0	0	0	0	0	2	2	1	1	0	1	1	16.436	15.395	0	0
饭	7	3	3	10	5	6	1	0	0	0	0	1	1	0	0	3	1	0	0	0	0	0	0	0	0	0	0	0	0	0	0	0	0	0	0	0	0	0	2	3	2	3	1	2	2	1.107	1.79	0	0
饭	7	3	3	10	5	7	0	0	1	0	0	0	1	0	0	3	1	0	0	0	0	0	0	0	0	0	0	0	0	0	0	0	0	0	0	0	0	0	2	3	2	3	1	1	1	3.311	5.696	0	0
饺	9	3	4	11	5	1	1	0	0	0	0	0	1	0	0	1	0	2	2	2	2	2	0	4	4	2	2	1	0	0	0	0	0	0	0	0	0	0	3	5	2	4	0	1	1	16.436	15.395	0	0
饺	9	3	4	11	5	2	0	1	0	0	0	0	1	0	0	1	0	2	2	2	2	2	0	4	4	2	2	1	0	0	0	0	0	0	0	0	0	0	3	5	2	4	0	2	2	1.555	2.52	1	0
饺	9	3	4	11	5	3	0	0	1	0	0	0	1	0	0	1	0	2	2	2	2	2	0	4	4	2	2	1	0	0	0	0	0	0	0	0	0	0	3	5	2	4	0	2	2	0.748	1.281	0	0
饺	9	3	4	11	5	4	1	0	0	1	0	0	1	0	0	2	0	1	4	4	2	2	1	0	0	0	0	0	0	0	0	0	0	0	0	0	0	0	2	2	2	2	0	1	1	13.88	12.495	0	0
饺	9	3	4	11	5	5	0	0	1	0	0	0	1	0	0	2	0	1	4	4	2	2	1	0	0	0	0	0	0	0	0	0	0	0	0	0	0	0	2	2	2	2	0	1	1	27.107	16.812	1	0
饺	9	3	4	11	5	6	1	0	0	0	1	0	1	0	0	3	1	0	0	0	0	0	0	0	0	0	0	0	0	0	0	0	0	0	0	0	0	0	4	4	2	2	1	1	1	16.436	15.395	0	0
饺	9	3	4	11	5	7	0	1	0	0	0	0	1	0	0	3	1	0	0	0	0	0	0	0	0	0	0	0	0	0	0	0	0	0	0	0	0	0	4	4	2	2	1	1	1	13.88	12.495	0	0
饺	9	3	4	11	5	8	0	1	0	0	0	0	1	0	0	3	1	0	0	0	0	0	0	0	0	0	0	0	0	0	0	0	0	0	0	0	0	0	4	4	2	2	1	1	1	16.436	15.395	0	0
饺	9	3	4	11	5	9	0	0	1	0	0	0	1	0	0	3	1	0	0	0	0	0	0	0	0	0	0	0	0	0	0	0	0	0	0	0	0	0	4	4	2	2	1	1	1	3.311	5.696	0	0
饺	9	3	4	11	5	1	1	0	0	0	0	0	1	0	0	1	0	2	2	2	2	2	0	4	4	2	2	1	0	0	0	0	0	0	0	0	0	0	3	5	2	4	0	1	1	16.436	15.395	0	0
饺	9	3	4	11	5	2	0	1	0	0	0	0	1	0	0	1	0	2	2	2	2	2	0	4	4	2	2	1	0	0	0	0	0	0	0	0	0	0	3	5	2	4	0	2	2	1.555	2.52	1	0
饺	9	3	4	11	5	3	0	0	1	0	0	0	1	0	0	1	0	2	2	2	2	2	0	4	4	2	2	1	0	0	0	0	0	0	0	0	0	0	3	5	2	4	0	2	2	0.748	1.281	0	0
饺	9	3	4	11	5	4	1	0	0	1	0	0	1	0	0	2	0	1	4	4	2	2	1	0	0	0	0	0	0	0	0	0	0	0	0	0	0	0	2	2	2	2	0	1	1	13.88	12.495	0	0
饺	9	3	4	11	5	5	0	0	1	0	0	0	1	0	0	2	0	1	4	4	2	2	1	0	0	0	0	0	0	0	0	0	0	0	0	0	0	0	2	2	2	2	0	1	1	27.107	16.812	1	0
饺	9	3	4	11	5	6	1	0	0	0	1	0	1	0	0	3	1	0	0	0	0	0	0	0	0	0	0	0	0	0	0	0	0	0	0	0	0	0	4	4	2	2	1	1	1	16.436	15.395	0	0
饺	9	3	4	11	5	7	0	1	0	0	0	0	1	0	0	3	1	0	0	0	0	0	0	0	0	0	0	0	0	0	0	0	0	0	0	0	0	0	4	4	2	2	1	1	1	13.88	12.495	0	0
饺	9	3	4	11	5	8	0	1	0	0	0	0	1	0	0	3	1	0	0	0	0	0	0	0	0	0	0	0	0	0	0	0	0	0	0	0	0	0	4	4	2	2	1	1	1	16.436	15.395	0	0
饺	9	3	4	11	5	9	0	0	1	0	0	0	1	0	0	3	1	0	0	0	0	0	0	0	0	0	0	0	0	0	0	0	0	0	0	0	0	0	4	4	2	2	1	1	1	3.311	5.696	0	0
香	9	2	5	10	4	1	1	0	0	0	0	0	0	1	0	1	0	1	4	5	3	2	1	0	0	0	0	0	0	0	0	0	0	0	0	0	0	0	5	5	4	4	1	1	1	16.436	15.395	0	0
香	9	2	5	10	4	2	0	1	0	0	0	0	0	1	0	1	0	1	4	5	3	2	1	0	0	0	0	0	0	0	0	0	0	0	0	0	0	0	5	5	4	4	1	1	1	27.107	16.812	1	0
香	9	2	5	10	4	3	0	1	0	0	0	0	0	1	0	1	0	1	4	5	3	2	1	0	0	0	0	0	0	0	0	0	0	0	0	0	0	0	5	5	4	4	1	1	1	16.972	14.758	0	1
香	9	2	5	10	4	4	0	1	0	0	0	0	0	1	0	1	0	1	4	5	3	2	1	0	0	0	0	0	0	0	0	0	0	0	0	0	0	0	5	5	4	4	1	1	1	16.436	15.395	0	0
香	9	2	5	10	4	5	0	0	1	0	0	0	0	1	0	1	0	1	4	5	3	2	1	0	0	0	0	0	0	0	0	0	0	0	0	0	0	0	5	5	4	4	1	1	1	3.311	5.696	0	0
香	9	2	5	10	4	6	1	0	0	0	1	0	0	1	0	2	1	0	0	0	0	0	0	0	0	0	0	0	0	0	0	0	0	0	0	0	0	0	4	5	3	2	1	1	1	16.972	14.758	0	1
香	9	2	5	10	4	7	0	1	0	0	0	0	0	1	0	2	1	0	0	0	0	0	0	0	0	0	0	0	0	0	0	0	0	0	0	0	0	0	4	5	3	2	1	2	2	6.531	9.221	0	0
香	9	2	5	10	4	8	0	1	0	0	0	0	0	1	0	2	1	0	0	0	0	0	0	0	0	0	0	0	0	0	0	0	0	0	0	0	0	0	4	5	3	2	1	1	1	27.107	16.812	1	0
香	9	2	5	10	4	9	0	0	1	0	0	0	0	1	0	2	1	0	0	0	0	0	0	0	0	0	0	0	0	0	0	0	0	0	0	0	0	0	4	5	3	2	1	1	1	27.107	16.812	1	0
香	9	2	5	10	4	1	1	0	0	0	0	0	0	1	0	1	0	1	4	5	3	2	1	0	0	0	0	0	0	0	0	0	0	0	0	0	0	0	5	5	4	4	1	1	1	16.436	15.395	0	0
香	9	2	5	10	4	2	0	1	0	0	0	0	0	1	0	1	0	1	4	5	3	2	1	0	0	0	0	0	0	0	0	0	0	0	0	0	0	0	5	5	4	4	1	1	1	27.107	16.812	1	0
香	9	2	5	10	4	3	0	1	0	0	0	0	0	1	0	1	0	1	4	5	3	2	1	0	0	0	0	0	0	0	0	0	0	0	0	0	0	0	5	5	4	4	1	1	1	16.972	14.758	0	1
香	9	2	5	10	4	4	0	1	0	0	0	0	0	1	0	1	0	1	4	5	3	2	1	0	0	0	0	0	0	0	0	0	0	0	0	0	0	0	5	5	4	4	1	1	1	16.436	15.395	0	0
香	9	2	5	10	4	5	0	0	1	0	0	0	0	1	0	1	0	1	4	5	3	2	1	0	0	0	0	0	0	0	0	0	0	0	0	0	0	0	5	5	4	4	1	1	1	3.311	5.696	0	0
香	9	2	5	10	4	6	1	0	0	0	1	0	0	1	0	2	1	0	0	0	0	0	0	0	0	0	0	0	0	0	0	0	0	0	0	0	0	0	4	5	3	2	1	1	1	16.972	14.758	0	1
香	9	2	5	10	4	7	0	1	0	0	0	0	0	1	0	2	1	0	0	0	0	0	0	0	0	0	0	0	0	0	0	0	0	0	0	0	0	0	4	5	3	2	1	2	2	6.531	9.221	0	0
香	9	2	5	10	4	8	0	1	0	0	0	0	0	1	0	2	1	0	0	0	0	0	0	0	0	0	0	0	0	0	0	0	0	0	0	0	0	0	4	5	3	2	1	1	1	27.107	16.812	1	0
香	9	2	5	10	4	9	0	0	1	0	0	0	0	1	0	2	1	0	0	0	0	0	0	0	0	0	0	0	0	0	0	0	0	0	0	0	0	0	4	5	3	2	1	1	1	27.107	16.812	1	0
骑	11	4	5	17	5	1	1	0	0	0	0	0	1	0	0	1	0	3	3	3	3	3	1	2	3	2	3	0	3	4	3	2	1	0	0	0	0	0	3	7	2	3	1	2	2	6.531	9.221	0	0
骑	11	4	5	17	5	2	0	1	0	0	0	0	1	0	0	1	0	3	3	3	3	3	1	2	3	2	3	0	3	4	3	2	1	0	0	0	0	0	3	7	2	3	1	4	3	0.314	0.533	0	0
骑	11	4	5	17	5	3	0	0	1	0	0	0	1	0	0	1	0	3	3	3	3	3	1	2	3	2	3	0	3	4	3	2	1	0	0	0	0	0	3	7	2	3	1	1	1	2.814	4.69	0	0
骑	11	4	5	17	5	4	1	0	0	1	0	0	1	0	0	2	0	2	2	3	2	3	0	3	4	3	2	1	0	0	0	0	0	0	0	0	0	0	3	3	3	3	1	1	1	27.107	16.812	1	0
骑	11	4	5	17	5	5	0	1	0	0	0	0	1	0	0	2	0	2	2	3	2	3	0	3	4	3	2	1	0	0	0	0	0	0	0	0	0	0	3	3	3	3	1	1	1	16.436	15.395	0	0
骑	11	4	5	17	5	6	0	0	1	0	0	0	1	0	0	2	0	2	2	3	2	3	0	3	4	3	2	1	0	0	0	0	0	0	0	0	0	0	3	3	3	3	1	1	1	13.88	12.495	0	0
骑	11	4	5	17	5	7	1	0	0	0	1	0	1	0	0	3	0	1	3	4	3	2	1	0	0	0	0	0	0	0	0	0	0	0	0	0	0	0	2	3	2	3	0	1	1	27.107	16.812	1	0
骑	11	4	5	17	5	8	0	0	1	0	0	0	1	0	0	3	0	1	3	4	3	2	1	0	0	0	0	0	0	0	0	0	0	0	0	0	0	0	2	3	2	3	0	1	1	16.972	14.758	0	1
骑	11	4	5	17	5	9	1	0	0	0	0	1	1	0	0	4	1	0	0	0	0	0	0	0	0	0	0	0	0	0	0	0	0	0	0	0	0	0	3	4	3	2	1	2	2	6.531	9.221	0	0
骑	11	4	5	17	5	10	0	1	0	0	0	0	1	0	0	4	1	0	0	0	0	0	0	0	0	0	0	0	0	0	0	0	0	0	0	0	0	0	3	4	3	2	1	1	1	27.107	16.812	1	0
骑	11	4	5	17	5	11	0	0	1	0	0	0	1	0	0	4	1	0	0	0	0	0	0	0	0	0	0	0	0	0	0	0	0	0	0	0	0	0	3	4	3	2	1	2	2	1.939	3.256	0	1
骑	11	4	5	17	5	1	1	0	0	0	0	0	1	0	0	1	0	3	3	3	3	3	1	2	3	2	3	0	3	4	3	2	1	0	0	0	0	0	3	7	2	3	1	2	2	6.531	9.221	0	0
骑	11	4	5	17	5	2	0	1	0	0	0	0	1	0	0	1	0	3	3	3	3	3	1	2	3	2	3	0	3	4	3	2	1	0	0	0	0	0	3	7	2	3	1	4	3	0.314	0.533	0	0
骑	11	4	5	17	5	3	0	0	1	0	0	0	1	0	0	1	0	3	3	3	3	3	1	2	3	2	3	0	3	4	3	2	1	0	0	0	0	0	3	7	2	3	1	1	1	2.814	4.69	0	0
骑	11	4	5	17	5	4	1	0	0	1	0	0	1	0	0	2	0	2	2	3	2	3	0	3	4	3	2	1	0	0	0	0	0	0	0	0	0	0	3	3	3	3	1	1	1	27.107	16.812	1	0
骑	11	4	5	17	5	5	0	1	0	0	0	0	1	0	0	2	0	2	2	3	2	3	0	3	4	3	2	1	0	0	0	0	0	0	0	0	0	0	3	3	3	3	1	1	1	16.436	15.395	0	0
骑	11	4	5	17	5	6	0	0	1	0	0	0	1	0	0	2	0	2	2	3	2	3	0	3	4	3	2	1	0	0	0	0	0	0	0	0	0	0	3	3	3	3	1	1	1	13.88	12.495	0	0
骑	11	4	5	17	5	7	1	0	0	0	1	0	1	0	0	3	0	1	3	4	3	2	1	0	0	0	0	0	0	0	0	0	0	0	0	0	0	0	2	3	2	3	0	1	1	27.107	16.812	1	0
骑	11	4	5	17	5	8	0	0	1	0	0	0	1	0	0	3	0	1	3	4	3	2	1	0	0	0	0	0	0	0	0	0	0	0	0	0	0	0	2	3	2	3	0	1	1	16.972	14.758	0	1
骑	11	4	5	17	5	9	1	0	0	0	0	1	1	0	0	4	1	0	0	0	0	0	0	0	0	0	0	0	0	0	0	0	0	0	0	0	0	0	3	4	3	2	1	2	2	6.531	9.221	0	0
骑	11	4	5	17	5	10	0	1	0	0	0	0	1	0	0	4	1	0	0	0	0	0	0	0	0	0	0	0	0	0	0	0	0	0	0	0	0	0	3	4	3	2	1	1	1	27.107	16.812	1	0
骑	11	4	5	17	5	11	0	0	1	0	0	0	1	0	0	4	1	0	0	0	0	0	0	0	0	0	0	0	0	0	0	0	0	0	0	0	0	0	3	4	3	2	1	2	2	1.939	3.256	0	1
高	10	4	4	14	4	1	1	0	0	0	0	0	0	1	0	1	0	3	3	4	3	2	1	2	4	2	3	0	3	4	3	2	1	0	0	0	0	0	2	2	2	2	0	1	1	13.88	12.495	0	0
高	10	4	4	14	4	2	0	0	1	0	0	0	0	1	0	1	0	3	3	4	3	2	1	2	4	2	3	0	3	4	3	2	1	0	0	0	0	0	2	2	2	2	0	1	1	27.107	16.812	1	0
高	10	4	4	14	4	3	1	0	0	0	1	0	0	1	0	2	0	2	2	4	2	3	0	3	4	3	2	1	0	0	0	0	0	0	0	0	0	0	3	4	3	2	1	1	1	16.972	14.758	0	1
高	10	4	4	14	4	4	0	1	0	0	0	0	0	1	0	2	0	2	2	4	2	3	0	3	4	3	2	1	0	0	0	0	0	0	0	0	0	0	3	4	3	2	1	2	2	6.531	9.221	0	0
高	10	4	4	14	4	5	0	0	1	0	0	0	0	1	0	2	0	2	2	4	2	3	0	3	4	3	2	1	0	0	0	0	0	0	0	0	0	0	3	4	3	2	1	1	1	27.107	16.812	1	0
高	10	4	4	14	4	6	1	0	0	0	1	0	0	1	0	3	0	1	3	4	3	2	1	0	0	0	0	0	0	0	0	0	0	0	0	0	0	0	2	4	2	3	0	1	1	16.972	14.758	0	1
高	10	4	4	14	4	7	0	0	1	0	0	0	0	1	0	3	0	1	3	4	3	2	1	0	0	0	0	0	0	0	0	0	0	0	0	0	0	0	2	4	2	3	0	3	3	2.391	3.893	0	0
高	10	4	4	14	4	8	1	0	0	0	0	1	0	1	0	4	1	0	0	0	0	0	0	0	0	0	0	0	0	0	0	0	0	0	0	0	0	0	3	4	3	2	1	1	1	16.972	14.758	0	1
高	10	4	4	14	4	9	0	1	0	0	0	0	0	1	0	4	1	0	0	0	0	0	0	0	0	0	0	0	0	0	0	0	0	0	0	0	0	0	3	4	3	2	1	2	2	6.531	9.221	0	0
高	10	4	4	14	4	10	0	0	1	0	0	0	0	1	0	4	1	0	0	0	0	0	0	0	0	0	0	0	0	0	0	0	0	0	0	0	0	0	3	4	3	2	1	1	1	27.107	16.812	1	0
高	10	4	4	14	4	1	1	0	0	0	0	0	0	1	0	1	0	3	3	4	3	2	1	2	4	2	3	0	3	4	3	2	1	0	0	0	0	0	2	2	2	2	0	1	1	13.88	12.495	0	0
高	10	4	4	14	4	2	0	0	1	0	0	0	0	1	0	1	0	3	3	4	3	2	1	2	4	2	3	0	3	4	3	2	1	0	0	0	0	0	2	2	2	2	0	1	1	27.107	16.812	1	0
高	10	4	4	14	4	3	1	0	0	0	1	0	0	1	0	2	0	2	2	4	2	3	0	3	4	3	2	1	0	0	0	0	0	0	0	0	0	0	3	4	3	2	1	1	1	16.972	14.758	0	1
高	10	4	4	14	4	4	0	1	0	0	0	0	0	1	0	2	0	2	2	4	2	3	0	3	4	3	2	1	0	0	0	0	0	0	0	0	0	0	3	4	3	2	1	2	2	6.531	9.221	0	0
高	10	4	4	14	4	5	0	0	1	0	0	0	0	1	0	2	0	2	2	4	2	3	0	3	4	3	2	1	0	0	0	0	0	0	0	0	0	0	3	4	3	2	1	1	1	27.107	16.812	1	0
高	10	4	4	14	4	6	1	0	0	0	1	0	0	1	0	3	0	1	3	4	3	2	1	0	0	0	0	0	0	0	0	0	0	0	0	0	0	0	2	4	2	3	0	1	1	16.972	14.758	0	1
高	10	4	4	14	4	7	0	0	1	0	0	0	0	1	0	3	0	1	3	4	3	2	1	0	0	0	0	0	0	0	0	0	0	0	0	0	0	0	2	4	2	3	0	3	3	2.391	3.893	0	0
高	10	4	4	14	4	8	1	0	0	0	0	1	0	1	0	4	1	0	0	0	0	0	0	0	0	0	0	0	0	0	0	0	0	0	0	0	0	0	3	4	3	2	1	1	1	16.972	14.758	0	1
高	10	4	4	14	4	9	0	1	0	0	0	0	0	1	0	4	1	0	0	0	0	0	0	0	0	0	0	0	0	0	0	0	0	0	0	0	0	0	3	4	3	2	1	2	2	6.531	9.221	0	0
高	10	4	4	14	4	10	0	0	1	0	0	0	0	1	0	4	1	0	0	0	0	0	0	0	0	0	0	0	0	0	0	0	0	0	0	0	0	0	3	4	3	2	1	1	1	27.107	16.812	1	0
什	4	2	3	4	3	1	1	0	0	0	0	0	1	0	0	1	0	1	2	2	2	2	1	0	0	0	0	0	0	0	0	0	0	0	0	0	0	0	2	2	2	2	0	1	1	16.436	15.395	0	0
什	4	2	3	4	3	2	0	0	1	0	0	0	1	0	0	1	0	1	2	2	2	2	1	0	0	0	0	0	0	0	0	0	0	0	0	0	0	0	2	2	2	2	0	1	1	16.972	14.758	0	1
什	4	2	3	4	3	3	1	0	0	1	0	0	1	0	0	2	1	0	0	0	0	0	0	0	0	0	0	0	0	0	0	0	0	0	0	0	0	0	2	2	2	2	1	1	1	27.107	16.812	1	0
什	4	2	3	4	3	4	0	0	1	0	0	0	1	0	0	2	1	0	0	0	0	0	0	0	0	0	0	0	0	0	0	0	0	0	0	0	0	0	2	2	2	2	1	1	1	16.972	14.758	0	1
什	4	2	3	4	3	1	1	0	0	0	0	0	1	0	0	1	0	1	2	2	2	2	1	0	0	0	0	0	0	0	0	0	0	0	0	0	0	0	2	2	2	2	0	1	1	16.436	15.395	0	0
什	4	2	3	4	3	2	0	0	1	0	0	0	1	0	0	1	0	1	2	2	2	2	1	0	0	0	0	0	0	0	0	0	0	0	0	0	0	0	2	2	2	2	0	1	1	16.972	14.758	0	1
什	4	2	3	4	3	3	1	0	0	1	0	0	1	0	0	2	1	0	0	0	0	0	0	0	0	0	0	0	0	0	0	0	0	0	0	0	0	0	2	2	2	2	1	1	1	27.107	16.812	1	0
什	4	2	3	4	3	4	0	0	1	0	0	0	1	0	0	2	1	0	0	0	0	0	0	0	0	0	0	0	0	0	0	0	0	0	0	0	0	0	2	2	2	2	1	1	1	16.972	14.758	0	1
作	7	2	3	7	3	1	1	0	0	0	0	0	1	0	0	1	0	1	5	5	3	3	1	0	0	0	0	0	0	0	0	0	0	0	0	0	0	0	2	2	2	2	0	1	1	16.436	15.395	0	0
作	7	2	3	7	3	2	0	0	1	0	0	0	1	0	0	1	0	1	5	5	3	3	1	0	0	0	0	0	0	0	0	0	0	0	0	0	0	0	2	2	2	2	0	1	1	16.972	14.758	0	1
作	7	2	3	7	3	3	1	0	0	1	0	0	1	0	0	2	1	0	0	0	0	0	0	0	0	0	0	0	0	0	0	0	0	0	0	0	0	0	5	5	3	3	1	1	1	16.436	15.395	0	0
作	7	2	3	7	3	4	0	1	0	0	0	0	1	0	0	2	1	0	0	0	0	0	0	0	0	0	0	0	0	0	0	0	0	0	0	0	0	0	5	5	3	3	1	1	1	27.107	16.812	1	0
作	7	2	3	7	3	5	0	1	0	0	0	0	1	0	0	2	1	0	0	0	0	0	0	0	0	0	0	0	0	0	0	0	0	0	0	0	0	0	5	5	3	3	1	1	1	16.972	14.758	0	1
作	7	2	3	7	3	6	0	1	0	0	0	0	1	0	0	2	1	0	0	0	0	0	0	0	0	0	0	0	0	0	0	0	0	0	0	0	0	0	5	5	3	3	1	1	1	27.107	16.812	1	0
作	7	2	3	7	3	7	0	0	1	0	0	0	1	0	0	2	1	0	0	0	0	0	0	0	0	0	0	0	0	0	0	0	0	0	0	0	0	0	5	5	3	3	1	1	1	27.107	16.812	1	0
兴	6	3	3	6	3	1	1	0	0	0	0	0	0	1	0	1	0	2	1	1	1	1	1	2	2	2	2	0	0	0	0	0	0	0	0	0	0	0	3	3	2	2	0	1	1	13.88	12.495	0	0
兴	6	3	3	6	3	2	0	1	0	0	0	0	0	1	0	1	0	2	1	1	1	1	1	2	2	2	2	0	0	0	0	0	0	0	0	0	0	0	3	3	2	2	0	1	1	13.88	12.495	0	0
兴	6	3	3	6	3	3	0	0	1	0	0	0	0	1	0	1	0	2	1	1	1	1	1	2	2	2	2	0	0	0	0	0	0	0	0	0	0	0	3	3	2	2	0	1	1	16.436	15.395	0	0
兴	6	3	3	6	3	4	1	0	0	0	1	0	0	1	0	2	0	1	2	2	2	2	0	0	0	0	0	0	0	0	0	0	0	0	0	0	0	0	1	1	1	1	1	1	1	27.107	16.812	1	0
兴	6	3	3	6	3	5	1	0	0	0	1	0	0	1	0	3	1	0	0	0	0	0	0	0	0	0	0	0	0	0	0	0	0	0	0	0	0	0	2	2	2	2	0	1	1	16.436	15.395	0	0
兴	6	3	3	6	3	6	0	0	1	0	0	0	0	1	0	3	1	0	0	0	0	0	0	0	0	0	0	0	0	0	0	0	0	0	0	0	0	0	2	2	2	2	0	1	1	13.88	12.495	0	0
兴	6	3	3	6	3	1	1	0	0	0	0	0	0	1	0	1	0	2	1	1	1	1	1	2	2	2	2	0	0	0	0	0	0	0	0	0	0	0	3	3	2	2	0	1	1	13.88	12.495	0	0
兴	6	3	3	6	3	2	0	1	0	0	0	0	0	1	0	1	0	2	1	1	1	1	1	2	2	2	2	0	0	0	0	0	0	0	0	0	0	0	3	3	2	2	0	1	1	13.88	12.495	0	0
兴	6	3	3	6	3	3	0	0	1	0	0	0	0	1	0	1	0	2	1	1	1	1	1	2	2	2	2	0	0	0	0	0	0	0	0	0	0	0	3	3	2	2	0	1	1	16.436	15.395	0	0
兴	6	3	3	6	3	4	1	0	0	0	1	0	0	1	0	2	0	1	2	2	2	2	0	0	0	0	0	0	0	0	0	0	0	0	0	0	0	0	1	1	1	1	1	1	1	27.107	16.812	1	0
兴	6	3	3	6	3	5	1	0	0	0	1	0	0	1	0	3	1	0	0	0	0	0	0	0	0	0	0	0	0	0	0	0	0	0	0	0	0	0	2	2	2	2	0	1	1	16.436	15.395	0	0
兴	6	3	3	6	3	6	0	0	1	0	0	0	0	1	0	3	1	0	0	0	0	0	0	0	0	0	0	0	0	0	0	0	0	0	0	0	0	0	2	2	2	2	0	1	1	13.88	12.495	0	0
客	9	3	5	12	5	1	1	0	0	0	0	0	0	1	0	1	0	2	3	4	3	3	0	3	4	3	2	1	0	0	0	0	0	0	0	0	0	0	3	4	2	3	0	1	1	13.88	12.495	0	0
客	9	3	5	12	5	2	0	1	0	0	0	0	0	1	0	1	0	2	3	4	3	3	0	3	4	3	2	1	0	0	0	0	0	0	0	0	0	0	3	4	2	3	0	1	1	13.88	12.495	0	0
客	9	3	5	12	5	3	0	0	1	0	0	0	0	1	0	1	0	2	3	4	3	3	0	3	4	3	2	1	0	0	0	0	0	0	0	0	0	0	3	4	2	3	0	2	2	1.555	2.52	1	0
客	9	3	5	12	5	4	1	0	0	0	1	0	0	1	0	2	0	1	3	4	3	2	1	0	0	0	0	0	0	0	0	0	0	0	0	0	0	0	3	4	3	3	0	1	1	16.436	15.395	0	0
客	9	3	5	12	5	5	0	1	0	0	0	0	0	1	0	2	0	1	3	4	3	2	1	0	0	0	0	0	0	0	0	0	0	0	0	0	0	0	3	4	3	3	0	2	2	1.107	1.79	0	0
客	9	3	5	12	5	6	0	0	1	0	0	0	0	1	0	2	0	1	3	4	3	2	1	0	0	0	0	0	0	0	0	0	0	0	0	0	0	0	3	4	3	3	0	1	1	3.311	5.696	0	0
客	9	3	5	12	5	7	1	0	0	0	1	0	0	1	0	3	1	0	0	0	0	0	0	0	0	0	0	0	0	0	0	0	0	0	0	0	0	0	3	4	3	2	1	1	1	16.972	14.758	0	1
客	9	3	5	12	5	8	0	1	0	0	0	0	0	1	0	3	1	0	0	0	0	0	0	0	0	0	0	0	0	0	0	0	0	0	0	0	0	0	3	4	3	2	1	2	2	6.531	9.221	0	0
客	9	3	5	12	5	9	0	0	1	0	0	0	0	1	0	3	1	0	0	0	0	0	0	0	0	0	0	0	0	0	0	0	0	0	0	0	0	0	3	4	3	2	1	1	1	27.107	16.812	1	0
客	9	3	5	12	5	1	1	0	0	0	0	0	0	1	0	1	0	2	3	4	3	3	0	3	4	3	2	1	0	0	0	0	0	0	0	0	0	0	3	4	2	3	0	1	1	13.88	12.495	0	0
客	9	3	5	12	5	2	0	1	0	0	0	0	0	1	0	1	0	2	3	4	3	3	0	3	4	3	2	1	0	0	0	0	0	0	0	0	0	0	3	4	2	3	0	1	1	13.88	12.495	0	0
客	9	3	5	12	5	3	0	0	1	0	0	0	0	1	0	1	0	2	3	4	3	3	0	3	4	3	2	1	0	0	0	0	0	0	0	0	0	0	3	4	2	3	0	2	2	1.555	2.52	1	0
客	9	3	5	12	5	4	1	0	0	0	1	0	0	1	0	2	0	1	3	4	3	2	1	0	0	0	0	0	0	0	0	0	0	0	0	0	0	0	3	4	3	3	0	1	1	16.436	15.395	0	0
客	9	3	5	12	5	5	0	1	0	0	0	0	0	1	0	2	0	1	3	4	3	2	1	0	0	0	0	0	0	0	0	0	0	0	0	0	0	0	3	4	3	3	0	2	2	1.107	1.79	0	0
客	9	3	5	12	5	6	0	0	1	0	0	0	0	1	0	2	0	1	3	4	3	2	1	0	0	0	0	0	0	0	0	0	0	0	0	0	0	0	3	4	3	3	0	1	1	3.311	5.696	0	0
客	9	3	5	12	5	7	1	0	0	0	1	0	0	1	0	3	1	0	0	0	0	0	0	0	0	0	0	0	0	0	0	0	0	0	0	0	0	0	3	4	3	2	1	1	1	16.972	14.758	0	1
客	9	3	5	12	5	8	0	1	0	0	0	0	0	1	0	3	1	0	0	0	0	0	0	0	0	0	0	0	0	0	0	0	0	0	0	0	0	0	3	4	3	2	1	2	2	6.531	9.221	0	0
客	9	3	5	12	5	9	0	0	1	0	0	0	0	1	0	3	1	0	0	0	0	0	0	0	0	0	0	0	0	0	0	0	0	0	0	0	0	0	3	4	3	2	1	1	1	27.107	16.812	1	0
礼	5	2	3	8	5	1	1	0	0	0	0	0	1	0	0	1	0	1	1	3	1	3	0	0	0	0	0	0	0	0	0	0	0	0	0	0	0	0	4	5	3	4	0	1	1	13.88	12.495	0	0
礼	5	2	3	8	5	2	0	1	0	0	0	0	1	0	0	1	0	1	1	3	1	3	0	0	0	0	0	0	0	0	0	0	0	0	0	0	0	0	4	5	3	4	0	2	2	1.107	1.79	0	0
礼	5	2	3	8	5	3	0	1	0	0	0	0	1	0	0	1	0	1	1	3	1	3	0	0	0	0	0	0	0	0	0	0	0	0	0	0	0	0	4	5	3	4	0	1	1	16.972	14.758	0	1
礼	5	2	3	8	5	4	0	0	1	0	0	0	1	0	0	1	0	1	1	3	1	3	0	0	0	0	0	0	0	0	0	0	0	0	0	0	0	0	4	5	3	4	0	1	1	13.88	12.495	0	0
礼	5	2	3	8	5	5	1	0	0	0	1	0	1	0	0	2	1	0	0	0	0	0	0	0	0	0	0	0	0	0	0	0	0	0	0	0	0	0	1	3	1	3	0	3	3	1.231	2.078	0	0
礼	5	2	3	8	5	1	1	0	0	0	0	0	1	0	0	1	0	1	1	3	1	3	0	0	0	0	0	0	0	0	0	0	0	0	0	0	0	0	4	5	3	4	0	1	1	13.88	12.495	0	0
礼	5	2	3	8	5	2	0	1	0	0	0	0	1	0	0	1	0	1	1	3	1	3	0	0	0	0	0	0	0	0	0	0	0	0	0	0	0	0	4	5	3	4	0	2	2	1.107	1.79	0	0
礼	5	2	3	8	5	3	0	1	0	0	0	0	1	0	0	1	0	1	1	3	1	3	0	0	0	0	0	0	0	0	0	0	0	0	0	0	0	0	4	5	3	4	0	1	1	16.972	14.758	0	1
礼	5	2	3	8	5	4	0	0	1	0	0	0	1	0	0	1	0	1	1	3	1	3	0	0	0	0	0	0	0	0	0	0	0	0	0	0	0	0	4	5	3	4	0	1	1	13.88	12.495	0	0
礼	5	2	3	8	5	5	1	0	0	0	1	0	1	0	0	2	1	0	0	0	0	0	0	0	0	0	0	0	0	0	0	0	0	0	0	0	0	0	1	3	1	3	0	3	3	1.231	2.078	0	0
祝	9	3	5	13	5	1	1	0	0	0	0	0	1	0	0	1	0	2	3	4	3	2	1	2	4	2	4	1	0	0	0	0	0	0	0	0	0	0	4	5	3	4	0	1	1	13.88	12.495	0	0
祝	9	3	5	13	5	2	0	1	0	0	0	0	1	0	0	1	0	2	3	4	3	2	1	2	4	2	4	1	0	0	0	0	0	0	0	0	0	0	4	5	3	4	0	2	2	1.107	1.79	0	0
祝	9	3	5	13	5	3	0	1	0	0	0	0	1	0	0	1	0	2	3	4	3	2	1	2	4	2	4	1	0	0	0	0	0	0	0	0	0	0	4	5	3	4	0	1	1	16.972	14.758	0	1
祝	9	3	5	13	5	4	0	0	1	0	0	0	1	0	0	1	0	2	3	4	3	2	1	2	4	2	4	1	0	0	0	0	0	0	0	0	0	0	4	5	3	4	0	1	1	13.88	12.495	0	0
[truncated: 12,971 more rows]
[truncated: 8 more columns]
